# Supplementary material for: (E)-4-[(4-Fluoro­benzyl­idene)amino]-3-[1-(4-isobutyl­phen­yl)eth­yl]-1-(morpholino­meth­yl)-1H-1,2,4-triazole-5(4H)-thione methanol hemisolvate
Source: Acta Crystallogr Sect E Struct Rep Online. 2010 Apr 30;66(Pt 5):o1233–4. doi: 10.1107/S1600536810015217 (PMC2979111; doi:10.1107/S1600536810015217)
Supplement: Supplementary file 1 [file e-66-o1233-sup1.cif]

##############################################################################
###                                                                        ###
###        Electronic paper (Acta Crystallographica Section E)             ###
###                                                                        ###
##############################################################################
#                                                                            #
# This CIF contains the data in a paper accepted for publication in Acta     #
# Crystallographica Section E. It conforms to the requirements of Notes      #
# for Authors for Section E, and has been peer reviewed under the auspices   #
# of the IUCr Commission on Journals.                                        #
#                                                                            #
# Full details of the Crystallographic Information File format               #
# are given in the paper "The Crystallographic Information File (CIF):       #
# a New Standard Archive File for Crystallography" by S. R. Hall, F. H.      #
# Allen and I. D. Brown [Acta Cryst. (1991), A47, 655-685].                  #
#                                                                            #
# The current version of the core CIF dictionary is obtainable from          #
# ftp://ftp.iucr.org/pub/cif_core.dic. The current version number is 2.4.    #
#                                                                            #
# Software is freely available for graphical display of the structure(s) in  #
# this CIF.  For information consult the CIF home page http://www.iucr.org/  #
# cif/home.html                                                              #
#                                                                            #
# This file may be used for bona fide research purposes within the           #
# scientific community so long as proper attribution is given to the journal # 
# article from which it was obtained.                                        #
#                                                                            #
##############################################################################
                                             
data_global
_audit_creation_method     'form.cif (version 2.0)'
_journal_data_validation_number     ?
_journal_date_recd_electronic     2010-04-07
_journal_date_accepted     2010-04-26
_journal_name_full     'Acta Crystallographica, Section E'
_journal_year     2010
_journal_volume     66
_journal_issue      5
_journal_page_first     o1233
_journal_page_last     o1234
_journal_paper_category     QO
_journal_coeditor_code     LH5026
_publ_contact_author_name     'Prof. Fun, Hoong-Kun'
_publ_contact_author_address
;
      X-ray Crystallography Unit
      School of Physics
      Universiti Sains Malaysia
      11800 USM, Penang
      MALAYSIA
;
_publ_contact_author_email     'hkfun@usm.my'
_publ_contact_author_fax     '604 6579150'
_publ_contact_author_phone     '604 6533652'
_publ_section_title
;\
(<i>E</i>)-4-[(4-Fluorobenzylidene)amino]-3-[1-(4-isobutylphenyl)ethyl]-1-\
(morpholinomethyl)-1<i>H</i>-1,2,4-triazole-5(4<i>H</i>)-thione methanol
hemisolvate
;
loop_
    _publ_author_name
    _publ_author_footnote
    _publ_author_address
    'Jia Hao Goh'
;
      Thomson Reuters ResearcherID: C-7576-2009.
;
;
      X-ray Crystallography Unit
      School of Physics
      Universiti Sains Malaysia
      11800 USM, Penang
      Malaysia
;
    'Hoong-Kun Fun'
;
      Thomson Reuters ResearcherID: A-3561-2009.
;
;     X-ray Crystallography Unit
      School of Physics
      Universiti Sains Malaysia
      11800 USM, Penang
      Malaysia
;
    'A. C. Vinayaka' ?
;
      Department of Studies in Chemistry
      Mangalore University
      Mangalagangotri
      Mangalore 574 199
      India
;
    'B. Kalluraya' ?
;
      Department of Studies in Chemistry
      Mangalore University
      Mangalagangotri
      Mangalore 574 199
      India
;
data_I
_audit_creation_method     SHELXL-97
_chemical_name_systematic
;
(<i>E</i>)-4-[(4-Fluorobenzylidene)amino]-3-[1-(4-isobutylphenyl)ethyl]-1-
(morpholinomethyl)-1<i>H</i>-1,2,4-triazole-5(4<i>H</i>)-thione methanol
hemisolvate
;
_chemical_name_common     ?
_chemical_formula_moiety     'C26 H32 F N5 O S, 0.5(C H4 O)'
_chemical_formula_sum     'C26.50 H34 F N5 O1.50 S'
_chemical_formula_iupac     'C26 H32 F N5 O S, 0.5C H4 O'
_chemical_formula_weight     497.65
_chemical_melting_point     ?
_symmetry_cell_setting     Monoclinic
_symmetry_space_group_name_H-M     'C 2/c'
_symmetry_space_group_name_Hall     '-C 2yc'
loop_
    _symmetry_equiv_pos_as_xyz
    'x, y, z'
    '-x, y, -z+1/2'
    'x+1/2, y+1/2, z'
    '-x+1/2, y+1/2, -z+1/2'
    '-x, -y, -z'
    'x, -y, z-1/2'
    '-x+1/2, -y+1/2, -z'
    'x+1/2, -y+1/2, z-1/2'
_cell_length_a     40.186(3)
_cell_length_b     4.7840(3)
_cell_length_c     30.073(2)
_cell_angle_alpha     90.00
_cell_angle_beta     116.112(2)
_cell_angle_gamma     90.00
_cell_volume     5191.5(6)
_cell_formula_units_Z     8
_cell_measurement_reflns_used     4090
_cell_measurement_theta_min     2.25
_cell_measurement_theta_max     29.28
_cell_measurement_temperature     100.00(10)
_exptl_crystal_description     'plate'
_exptl_crystal_colour     'colourless'
_exptl_crystal_size_max     0.309
_exptl_crystal_size_mid     0.155
_exptl_crystal_size_min     0.063
_exptl_crystal_density_diffrn     1.273
_exptl_crystal_density_meas     ?
_exptl_crystal_density_method     'not measured'
_exptl_crystal_F_000     2120
_exptl_absorpt_coefficient_mu     0.163
_exptl_absorpt_correction_type     'multi-scan'
_exptl_absorpt_process_details     '(<i>SADABS</i>; Bruker, 2009)'
_exptl_absorpt_correction_T_min     0.9514
_exptl_absorpt_correction_T_max     0.9898
_exptl_special_details
;
The crystal was placed in the cold stream of an Oxford Cryosystems
Cobra open-flow nitrogen cryostat (Cosier & Glazer, 1986) operating
at 100.0(1)K.
;
_diffrn_ambient_temperature     100.00(10)
_diffrn_radiation_type     MoK\a
_diffrn_radiation_wavelength     0.71073
_diffrn_radiation_source     'fine-focus sealed tube'
_diffrn_radiation_monochromator     graphite
_diffrn_measurement_device_type
;
Bruker APEXII DUO CCD area-detector diffractometer
;
_diffrn_measurement_method     '\f and \w scans'
_diffrn_detector_area_resol_mean     ?
_diffrn_reflns_number     24705
_diffrn_reflns_av_R_equivalents     0.0561
_diffrn_reflns_av_sigmaI/netI     0.0486
_diffrn_reflns_theta_min     1.13
_diffrn_reflns_theta_max     27.50
_diffrn_reflns_theta_full     27.50
_diffrn_measured_fraction_theta_max     0.993
_diffrn_measured_fraction_theta_full     0.993
_diffrn_reflns_limit_h_min     -45
_diffrn_reflns_limit_h_max     52
_diffrn_reflns_limit_k_min     -6
_diffrn_reflns_limit_k_max     6
_diffrn_reflns_limit_l_min     -39
_diffrn_reflns_limit_l_max     36
_diffrn_standards_number     0
_diffrn_standards_interval_count     .
_diffrn_standards_interval_time     .
_diffrn_standards_decay_%     ?
_refine_special_details
;
 Refinement of F^2^ against ALL reflections.  The weighted R-factor wR and
 goodness of fit S are based on F^2^, conventional R-factors R are based
 on F, with F set to zero for negative F^2^. The threshold expression of
 F^2^ > 2sigma(F^2^) is used only for calculating R-factors(gt) etc. and is
 not relevant to the choice of reflections for refinement.  R-factors based
 on F^2^ are statistically about twice as large as those based on F, and R-
 factors based on ALL data will be even larger.
;
_reflns_number_total     5921
_reflns_number_gt     4378
_reflns_threshold_expression     I>2\s(I)
_refine_ls_structure_factor_coef     Fsqd
_refine_ls_matrix_type     full
_refine_ls_R_factor_all     0.0705
_refine_ls_R_factor_gt     0.0484
_refine_ls_wR_factor_gt     0.1311
_refine_ls_wR_factor_ref     0.1492
_refine_ls_goodness_of_fit_ref     1.044
_refine_ls_restrained_S_all     1.044
_refine_ls_number_reflns     5921
_refine_ls_number_parameters     337
_refine_ls_number_restraints     0
_refine_ls_hydrogen_treatment     constr
_refine_ls_weighting_scheme     calc
_refine_ls_weighting_details
         'calc w=1/[\s^2^(Fo^2^)+(0.0761P)^2^+4.9180P] where P=(Fo^2^+2Fc^2^)/3'
_atom_sites_solution_hydrogens     geom
_atom_sites_solution_primary     direct
_atom_sites_solution_secondary     difmap
_refine_ls_shift/su_max     0.000
_refine_ls_shift/su_mean     0.000
_refine_diff_density_max     0.632
_refine_diff_density_min     -0.218
_refine_ls_extinction_method     none
_refine_ls_extinction_coef     ?
loop_
    _atom_type_symbol
    _atom_type_description
    _atom_type_scat_dispersion_real
    _atom_type_scat_dispersion_imag
    _atom_type_scat_source
    'C' 'C' 0.0033 0.0016
                         'International Tables Vol C Tables 4.2.6.8 and 6.1.1.4'
    'H' 'H' 0.0000 0.0000
                         'International Tables Vol C Tables 4.2.6.8 and 6.1.1.4'
    'N' 'N' 0.0061 0.0033
                         'International Tables Vol C Tables 4.2.6.8 and 6.1.1.4'
    'O' 'O' 0.0106 0.0060
                         'International Tables Vol C Tables 4.2.6.8 and 6.1.1.4'
    'F' 'F' 0.0171 0.0103
                         'International Tables Vol C Tables 4.2.6.8 and 6.1.1.4'
    'S' 'S' 0.1246 0.1234
                         'International Tables Vol C Tables 4.2.6.8 and 6.1.1.4'
_computing_data_collection     'APEX2 (Bruker, 2009)'
_computing_cell_refinement     'SAINT (Bruker, 2009)'
_computing_data_reduction     'SAINT (Bruker, 2009)'
_computing_structure_solution     'SHELXTL (Sheldrick, 2008)'
_computing_structure_refinement     'SHELXTL (Sheldrick, 2008)'
_computing_molecular_graphics     'SHELXTL (Sheldrick, 2008)'
_computing_publication_material
;
SHELXTL (Sheldrick, 2008) and PLATON (Spek, 2009)
;
loop_
    _atom_site_type_symbol
    _atom_site_label
    _atom_site_fract_x
    _atom_site_fract_y
    _atom_site_fract_z
    _atom_site_U_iso_or_equiv
    _atom_site_adp_type
    _atom_site_calc_flag
    _atom_site_refinement_flags
    _atom_site_occupancy
    _atom_site_disorder_assembly
    _atom_site_disorder_group
    S S1 0.088287(13) 0.32232(11) 0.024927(18) 0.02279(15) Uani d . 1 . .
    F F1 -0.03130(3) 1.5045(3) 0.10905(5) 0.0353(3) Uani d . 1 . .
    O O1 0.25668(4) 0.2919(3) 0.07215(6) 0.0265(3) Uani d . 1 . .
    N N1 0.09867(4) 0.7033(3) 0.12673(6) 0.0176(3) Uani d . 1 . .
    N N2 0.12134(4) 0.4899(3) 0.12369(6) 0.0161(3) Uani d . 1 . .
    N N3 0.15083(4) 0.1724(3) 0.10553(6) 0.0172(3) Uani d . 1 . .
    N N4 0.17235(4) 0.2366(4) 0.15492(6) 0.0188(4) Uani d . 1 . .
    N N5 0.19454(4) 0.0176(3) 0.07277(6) 0.0174(3) Uani d . 1 . .
    C C1 0.05201(5) 1.1031(4) 0.14003(8) 0.0219(4) Uani d . 1 . .
    H H1A 0.0759 1.0874 0.1654 0.026 Uiso calc R 1 . .
    C C2 0.02764(6) 1.2953(5) 0.14380(8) 0.0252(4) Uani d . 1 . .
    H H2A 0.0347 1.4080 0.1717 0.030 Uiso calc R 1 . .
    C C3 -0.00756(6) 1.3156(4) 0.10502(8) 0.0247(4) Uani d . 1 . .
    C C4 -0.01956(6) 1.1530(4) 0.06315(8) 0.0242(4) Uani d . 1 . .
    H H4A -0.0433 1.1730 0.0376 0.029 Uiso calc R 1 . .
    C C5 0.00502(5) 0.9582(5) 0.06043(8) 0.0228(4) Uani d . 1 . .
    H H5A -0.0026 0.8424 0.0328 0.027 Uiso calc R 1 . .
    C C6 0.04086(5) 0.9323(4) 0.09816(7) 0.0187(4) Uani d . 1 . .
    C C7 0.06528(5) 0.7189(4) 0.09341(7) 0.0201(4) Uani d . 1 . .
    H H7A 0.0566 0.5971 0.0666 0.024 Uiso calc R 1 . .
    C C8 0.11940(5) 0.3259(4) 0.08433(7) 0.0172(4) Uani d . 1 . .
    C C9 0.15399(5) 0.4326(4) 0.16470(7) 0.0170(4) Uani d . 1 . .
    C C10 0.16652(5) 0.5789(4) 0.21346(7) 0.0176(4) Uani d . 1 . .
    H H10A 0.1552 0.7650 0.2069 0.021 Uiso calc R 1 . .
    C C11 0.15292(5) 0.4252(4) 0.24672(7) 0.0189(4) Uani d . 1 . .
    C C12 0.17420(6) 0.2223(5) 0.28014(8) 0.0248(4) Uani d . 1 . .
    H H12A 0.1974 0.1772 0.2824 0.030 Uiso calc R 1 . .
    C C13 0.16132(7) 0.0854(5) 0.31034(8) 0.0299(5) Uani d . 1 . .
    H H13A 0.1762 -0.0478 0.3328 0.036 Uiso calc R 1 . .
    C C14 0.12667(6) 0.1438(4) 0.30763(7) 0.0244(5) Uani d . 1 . .
    C C15 0.10542(6) 0.3483(5) 0.27433(7) 0.0253(5) Uani d . 1 . .
    H H15A 0.0822 0.3929 0.2720 0.030 Uiso calc R 1 . .
    C C16 0.11845(5) 0.4869(5) 0.24448(7) 0.0230(4) Uani d . 1 . .
    H H16A 0.1038 0.6235 0.2226 0.028 Uiso calc R 1 . .
    C C17 0.11276(7) -0.0019(5) 0.34084(8) 0.0287(5) Uani d . 1 . .
    H H17A 0.1268 -0.1728 0.3532 0.034 Uiso calc R 1 . .
    H H17B 0.0871 -0.0539 0.3212 0.034 Uiso calc R 1 . .
    C C18 0.11550(6) 0.1720(5) 0.38489(7) 0.0233(4) Uani d . 1 . .
    H H18A 0.1010 0.3432 0.3721 0.028 Uiso calc R 1 . .
    C C19 0.09868(7) 0.0110(5) 0.41376(9) 0.0335(5) Uani d . 1 . .
    H H19A 0.0736 -0.0387 0.3920 0.050 Uiso calc R 1 . .
    H H19B 0.0990 0.1258 0.4401 0.050 Uiso calc R 1 . .
    H H19C 0.1129 -0.1556 0.4273 0.050 Uiso calc R 1 . .
    C C20 0.15534(6) 0.2551(6) 0.41852(8) 0.0357(6) Uani d . 1 . .
    H H20A 0.1647 0.3705 0.4004 0.054 Uiso calc R 1 . .
    H H20B 0.1703 0.0901 0.4299 0.054 Uiso calc R 1 . .
    H H20C 0.1561 0.3570 0.4465 0.054 Uiso calc R 1 . .
    C C21 0.20863(5) 0.6187(5) 0.23668(8) 0.0245(5) Uani d . 1 . .
    H H21A 0.2149 0.7449 0.2167 0.037 Uiso calc R 1 . .
    H H21B 0.2204 0.4415 0.2385 0.037 Uiso calc R 1 . .
    H H21C 0.2170 0.6945 0.2694 0.037 Uiso calc R 1 . .
    C C22 0.16324(5) -0.0479(4) 0.08182(7) 0.0190(4) Uani d . 1 . .
    H H22A 0.1692 -0.2133 0.1026 0.023 Uiso calc R 1 . .
    H H22B 0.1426 -0.0954 0.0504 0.023 Uiso calc R 1 . .
    C C23 0.18987(6) 0.2658(4) 0.04242(8) 0.0224(4) Uani d . 1 . .
    H H23A 0.1892 0.4312 0.0606 0.027 Uiso calc R 1 . .
    H H23B 0.1666 0.2543 0.0126 0.027 Uiso calc R 1 . .
    C C24 0.22178(6) 0.2869(5) 0.02871(8) 0.0279(5) Uani d . 1 . .
    H H24A 0.2211 0.1285 0.0082 0.033 Uiso calc R 1 . .
    H H24B 0.2192 0.4559 0.0096 0.033 Uiso calc R 1 . .
    C C25 0.26073(5) 0.0439(5) 0.10014(8) 0.0249(5) Uani d . 1 . .
    H H25A 0.2846 0.0452 0.1290 0.030 Uiso calc R 1 . .
    H H25B 0.2599 -0.1176 0.0802 0.030 Uiso calc R 1 . .
    C C26 0.23025(5) 0.0222(5) 0.11653(8) 0.0230(4) Uani d . 1 . .
    H H26A 0.2333 -0.1472 0.1357 0.028 Uiso calc R 1 . .
    H H26B 0.2314 0.1807 0.1373 0.028 Uiso calc R 1 . .
    O O2 0.00036(14) 0.8833(15) 0.27352(18) 0.091(2) Uani d P 0.50 . .
    H H2OA -0.0207 0.8835 0.2737 0.136 Uiso d PR 0.25 A 1
    H H2OB -0.0184 0.8489 0.2463 0.136 Uiso d PR 0.25 A 2
    C C27A 0.0135(4) 1.187(3) 0.2744(6) 0.068(4) Uani d P 0.25 . 1
    H H27A -0.0076 1.3084 0.2593 0.102 Uiso d PR 0.25 . 1
    H H27B 0.0281 1.2435 0.3082 0.102 Uiso d PR 0.25 . 1
    H H27C 0.0282 1.1993 0.2566 0.102 Uiso d PR 0.25 . 1
    C C27B 0.0229(3) 0.616(2) 0.2923(4) 0.039(2) Uani d P 0.25 . 2
    H H27D 0.0065 0.4596 0.2860 0.059 Uiso d PR 0.25 . 2
    H H27E 0.0383 0.5891 0.2757 0.059 Uiso d PR 0.25 . 2
    H H27F 0.0382 0.6333 0.3272 0.059 Uiso d PR 0.25 . 2
loop_
    _atom_site_aniso_label
    _atom_site_aniso_U_11
    _atom_site_aniso_U_22
    _atom_site_aniso_U_33
    _atom_site_aniso_U_12
    _atom_site_aniso_U_13
    _atom_site_aniso_U_23
    S1 0.0194(3) 0.0310(3) 0.0140(2) 0.0030(2) 0.00371(19) -0.00443(19)
    F1 0.0279(7) 0.0307(7) 0.0483(8) 0.0099(5) 0.0178(6) -0.0043(6)
    O1 0.0207(7) 0.0301(8) 0.0299(8) -0.0040(6) 0.0123(6) 0.0000(6)
    N1 0.0165(8) 0.0198(8) 0.0174(8) 0.0025(6) 0.0083(6) -0.0002(6)
    N2 0.0150(7) 0.0198(8) 0.0132(7) 0.0009(6) 0.0059(6) -0.0014(6)
    N3 0.0156(8) 0.0230(8) 0.0142(8) 0.0007(6) 0.0075(6) -0.0014(6)
    N4 0.0177(8) 0.0250(9) 0.0142(8) -0.0004(6) 0.0075(6) 0.0005(6)
    N5 0.0161(8) 0.0208(8) 0.0159(8) 0.0013(6) 0.0075(6) 0.0009(6)
    C1 0.0187(9) 0.0219(10) 0.0233(10) -0.0005(8) 0.0075(8) -0.0008(8)
    C2 0.0254(11) 0.0245(10) 0.0260(11) -0.0019(8) 0.0115(9) -0.0062(8)
    C3 0.0215(10) 0.0218(10) 0.0345(12) 0.0057(8) 0.0157(9) 0.0018(9)
    C4 0.0179(9) 0.0293(11) 0.0231(10) 0.0031(8) 0.0068(8) 0.0049(8)
    C5 0.0204(10) 0.0277(11) 0.0192(10) 0.0008(8) 0.0078(8) -0.0004(8)
    C6 0.0172(9) 0.0206(9) 0.0187(9) 0.0018(7) 0.0085(8) 0.0025(7)
    C7 0.0177(9) 0.0246(10) 0.0176(9) -0.0003(8) 0.0075(8) -0.0021(8)
    C8 0.0169(9) 0.0190(9) 0.0177(9) -0.0012(7) 0.0095(7) -0.0011(7)
    C9 0.0149(9) 0.0220(9) 0.0145(9) -0.0005(7) 0.0070(7) 0.0028(7)
    C10 0.0168(9) 0.0208(9) 0.0139(9) 0.0007(7) 0.0056(7) -0.0001(7)
    C11 0.0218(10) 0.0217(9) 0.0129(9) -0.0031(8) 0.0074(7) -0.0045(7)
    C12 0.0277(11) 0.0263(11) 0.0235(10) 0.0067(8) 0.0140(9) 0.0010(8)
    C13 0.0408(13) 0.0260(11) 0.0250(11) 0.0077(10) 0.0165(10) 0.0055(9)
    C14 0.0328(11) 0.0226(10) 0.0187(10) -0.0064(8) 0.0121(9) -0.0048(8)
    C15 0.0216(10) 0.0357(12) 0.0186(10) -0.0042(9) 0.0089(8) -0.0011(9)
    C16 0.0189(9) 0.0312(11) 0.0154(9) -0.0011(8) 0.0044(8) 0.0009(8)
    C17 0.0397(13) 0.0253(11) 0.0251(11) -0.0080(9) 0.0179(10) -0.0020(9)
    C18 0.0251(10) 0.0274(11) 0.0192(10) -0.0006(8) 0.0113(8) 0.0010(8)
    C19 0.0372(13) 0.0399(13) 0.0294(12) -0.0025(10) 0.0200(10) 0.0032(10)
    C20 0.0314(12) 0.0520(16) 0.0233(11) -0.0063(11) 0.0117(10) -0.0046(10)
    C21 0.0172(10) 0.0330(12) 0.0207(10) -0.0027(8) 0.0059(8) -0.0017(8)
    C22 0.0194(9) 0.0194(9) 0.0195(9) -0.0007(7) 0.0096(8) -0.0033(7)
    C23 0.0211(10) 0.0268(11) 0.0211(10) 0.0020(8) 0.0108(8) 0.0040(8)
    C24 0.0252(11) 0.0366(12) 0.0249(11) -0.0015(9) 0.0139(9) 0.0040(9)
    C25 0.0179(10) 0.0286(11) 0.0272(11) 0.0010(8) 0.0092(8) -0.0008(9)
    C26 0.0172(9) 0.0282(11) 0.0222(10) 0.0011(8) 0.0073(8) 0.0025(8)
    O2 0.056(3) 0.165(6) 0.056(3) -0.004(4) 0.031(3) 0.012(3)
    C27A 0.056(8) 0.060(8) 0.092(11) -0.010(6) 0.037(7) -0.019(7)
    C27B 0.038(5) 0.057(7) 0.030(5) -0.009(5) 0.021(4) 0.003(5)
_geom_special_details
;
 All esds (except the esd in the dihedral angle between two l.s. planes)
 are estimated using the full covariance matrix.  The cell esds are taken
 into account individually in the estimation of esds in distances, angles
 and torsion angles; correlations between esds in cell parameters are only
 used when they are defined by crystal symmetry.  An approximate (isotropic)
 treatment of cell esds is used for estimating esds involving l.s. planes.
;
loop_
    _geom_bond_atom_site_label_1
    _geom_bond_atom_site_label_2
    _geom_bond_site_symmetry_2
    _geom_bond_distance
    _geom_bond_publ_flag
    S1 C8 . 1.6699(19) ?
    F1 C3 . 1.358(2) ?
    O1 C25 . 1.422(3) ?
    O1 C24 . 1.436(3) ?
    N1 C7 . 1.276(2) ?
    N1 N2 . 1.398(2) ?
    N2 C9 . 1.376(2) ?
    N2 C8 . 1.393(2) ?
    N3 C8 . 1.354(2) ?
    N3 N4 . 1.385(2) ?
    N3 C22 . 1.477(2) ?
    N4 C9 . 1.304(3) ?
    N5 C22 . 1.434(2) ?
    N5 C23 . 1.458(3) ?
    N5 C26 . 1.459(2) ?
    C1 C2 . 1.384(3) ?
    C1 C6 . 1.399(3) ?
    C1 H1A . 0.9300 ?
    C2 C3 . 1.385(3) ?
    C2 H2A . 0.9300 ?
    C3 C4 . 1.374(3) ?
    C4 C5 . 1.387(3) ?
    C4 H4A . 0.9300 ?
    C5 C6 . 1.392(3) ?
    C5 H5A . 0.9300 ?
    C6 C7 . 1.466(3) ?
    C7 H7A . 0.9300 ?
    C9 C10 . 1.498(3) ?
    C10 C11 . 1.524(3) ?
    C10 C21 . 1.532(3) ?
    C10 H10A . 0.9800 ?
    C11 C12 . 1.388(3) ?
    C11 C16 . 1.389(3) ?
    C12 C13 . 1.391(3) ?
    C12 H12A . 0.9300 ?
    C13 C14 . 1.387(3) ?
    C13 H13A . 0.9300 ?
    C14 C15 . 1.392(3) ?
    C14 C17 . 1.513(3) ?
    C15 C16 . 1.390(3) ?
    C15 H15A . 0.9300 ?
    C16 H16A . 0.9300 ?
    C17 C18 . 1.527(3) ?
    C17 H17A . 0.9700 ?
    C17 H17B . 0.9700 ?
    C18 C20 . 1.523(3) ?
    C18 C19 . 1.523(3) ?
    C18 H18A . 0.9800 ?
    C19 H19A . 0.9600 ?
    C19 H19B . 0.9600 ?
    C19 H19C . 0.9600 ?
    C20 H20A . 0.9600 ?
    C20 H20B . 0.9600 ?
    C20 H20C . 0.9600 ?
    C21 H21A . 0.9600 ?
    C21 H21B . 0.9600 ?
    C21 H21C . 0.9600 ?
    C22 H22A . 0.9700 ?
    C22 H22B . 0.9700 ?
    C23 C24 . 1.513(3) ?
    C23 H23A . 0.9700 ?
    C23 H23B . 0.9700 ?
    C24 H24A . 0.9700 ?
    C24 H24B . 0.9700 ?
    C25 C26 . 1.512(3) ?
    C25 H25A . 0.9700 ?
    C25 H25B . 0.9700 ?
    C26 H26A . 0.9700 ?
    C26 H26B . 0.9700 ?
    O2 O2 2 1.402(10) ?
    O2 C27B . 1.522(13) ?
    O2 C27A . 1.543(15) ?
    O2 H2OA . 0.8503 ?
    O2 H2OB . 0.8499 ?
    C27A C27A 2 1.39(3) ?
    C27A H27A . 0.9600 ?
    C27A H27B . 0.9600 ?
    C27A H27C . 0.9602 ?
    C27B H27D . 0.9600 ?
    C27B H27E . 0.9602 ?
    C27B H27F . 0.9601 ?
loop_
    _geom_angle_atom_site_label_1
    _geom_angle_atom_site_label_2
    _geom_angle_atom_site_label_3
    _geom_angle_site_symmetry_1
    _geom_angle_site_symmetry_3
    _geom_angle
    _geom_angle_publ_flag
    C25 O1 C24 . . 109.65(16) ?
    C7 N1 N2 . . 118.83(16) ?
    C9 N2 C8 . . 108.91(15) ?
    C9 N2 N1 . . 118.60(15) ?
    C8 N2 N1 . . 132.25(15) ?
    C8 N3 N4 . . 113.44(15) ?
    C8 N3 C22 . . 127.08(16) ?
    N4 N3 C22 . . 119.48(15) ?
    C9 N4 N3 . . 104.66(15) ?
    C22 N5 C23 . . 114.50(15) ?
    C22 N5 C26 . . 115.40(16) ?
    C23 N5 C26 . . 110.90(16) ?
    C2 C1 C6 . . 120.26(18) ?
    C2 C1 H1A . . 119.9 ?
    C6 C1 H1A . . 119.9 ?
    C1 C2 C3 . . 118.35(19) ?
    C1 C2 H2A . . 120.8 ?
    C3 C2 H2A . . 120.8 ?
    F1 C3 C4 . . 118.77(19) ?
    F1 C3 C2 . . 117.96(19) ?
    C4 C3 C2 . . 123.26(19) ?
    C3 C4 C5 . . 117.56(19) ?
    C3 C4 H4A . . 121.2 ?
    C5 C4 H4A . . 121.2 ?
    C4 C5 C6 . . 121.33(19) ?
    C4 C5 H5A . . 119.3 ?
    C6 C5 H5A . . 119.3 ?
    C5 C6 C1 . . 119.22(18) ?
    C5 C6 C7 . . 118.64(18) ?
    C1 C6 C7 . . 122.11(17) ?
    N1 C7 C6 . . 118.84(18) ?
    N1 C7 H7A . . 120.6 ?
    C6 C7 H7A . . 120.6 ?
    N3 C8 N2 . . 102.32(15) ?
    N3 C8 S1 . . 127.05(15) ?
    N2 C8 S1 . . 130.55(14) ?
    N4 C9 N2 . . 110.62(16) ?
    N4 C9 C10 . . 125.22(17) ?
    N2 C9 C10 . . 124.16(17) ?
    C9 C10 C11 . . 110.73(16) ?
    C9 C10 C21 . . 109.42(16) ?
    C11 C10 C21 . . 113.83(16) ?
    C9 C10 H10A . . 107.5 ?
    C11 C10 H10A . . 107.5 ?
    C21 C10 H10A . . 107.5 ?
    C12 C11 C16 . . 117.86(19) ?
    C12 C11 C10 . . 121.88(18) ?
    C16 C11 C10 . . 120.27(18) ?
    C11 C12 C13 . . 120.9(2) ?
    C11 C12 H12A . . 119.5 ?
    C13 C12 H12A . . 119.5 ?
    C14 C13 C12 . . 121.3(2) ?
    C14 C13 H13A . . 119.4 ?
    C12 C13 H13A . . 119.4 ?
    C13 C14 C15 . . 117.8(2) ?
    C13 C14 C17 . . 121.4(2) ?
    C15 C14 C17 . . 120.7(2) ?
    C16 C15 C14 . . 120.9(2) ?
    C16 C15 H15A . . 119.5 ?
    C14 C15 H15A . . 119.5 ?
    C11 C16 C15 . . 121.21(19) ?
    C11 C16 H16A . . 119.4 ?
    C15 C16 H16A . . 119.4 ?
    C14 C17 C18 . . 114.54(18) ?
    C14 C17 H17A . . 108.6 ?
    C18 C17 H17A . . 108.6 ?
    C14 C17 H17B . . 108.6 ?
    C18 C17 H17B . . 108.6 ?
    H17A C17 H17B . . 107.6 ?
    C20 C18 C19 . . 110.73(18) ?
    C20 C18 C17 . . 111.82(18) ?
    C19 C18 C17 . . 109.78(18) ?
    C20 C18 H18A . . 108.1 ?
    C19 C18 H18A . . 108.1 ?
    C17 C18 H18A . . 108.1 ?
    C18 C19 H19A . . 109.5 ?
    C18 C19 H19B . . 109.5 ?
    H19A C19 H19B . . 109.5 ?
    C18 C19 H19C . . 109.5 ?
    H19A C19 H19C . . 109.5 ?
    H19B C19 H19C . . 109.5 ?
    C18 C20 H20A . . 109.5 ?
    C18 C20 H20B . . 109.5 ?
    H20A C20 H20B . . 109.5 ?
    C18 C20 H20C . . 109.5 ?
    H20A C20 H20C . . 109.5 ?
    H20B C20 H20C . . 109.5 ?
    C10 C21 H21A . . 109.5 ?
    C10 C21 H21B . . 109.5 ?
    H21A C21 H21B . . 109.5 ?
    C10 C21 H21C . . 109.5 ?
    H21A C21 H21C . . 109.5 ?
    H21B C21 H21C . . 109.5 ?
    N5 C22 N3 . . 116.51(16) ?
    N5 C22 H22A . . 108.2 ?
    N3 C22 H22A . . 108.2 ?
    N5 C22 H22B . . 108.2 ?
    N3 C22 H22B . . 108.2 ?
    H22A C22 H22B . . 107.3 ?
    N5 C23 C24 . . 109.50(17) ?
    N5 C23 H23A . . 109.8 ?
    C24 C23 H23A . . 109.8 ?
    N5 C23 H23B . . 109.8 ?
    C24 C23 H23B . . 109.8 ?
    H23A C23 H23B . . 108.2 ?
    O1 C24 C23 . . 111.04(17) ?
    O1 C24 H24A . . 109.4 ?
    C23 C24 H24A . . 109.4 ?
    O1 C24 H24B . . 109.4 ?
    C23 C24 H24B . . 109.4 ?
    H24A C24 H24B . . 108.0 ?
    O1 C25 C26 . . 110.62(17) ?
    O1 C25 H25A . . 109.5 ?
    C26 C25 H25A . . 109.5 ?
    O1 C25 H25B . . 109.5 ?
    C26 C25 H25B . . 109.5 ?
    H25A C25 H25B . . 108.1 ?
    N5 C26 C25 . . 108.87(17) ?
    N5 C26 H26A . . 109.9 ?
    C25 C26 H26A . . 109.9 ?
    N5 C26 H26B . . 109.9 ?
    C25 C26 H26B . . 109.9 ?
    H26A C26 H26B . . 108.3 ?
    O2 O2 C27B 2 . 96.8(5) ?
    O2 O2 C27A 2 . 82.7(6) ?
    C27B O2 C27A . . 129.9(7) ?
    O2 O2 H2OA 2 . 115.4 ?
    C27B O2 H2OA . . 115.5 ?
    C27A O2 H2OA . . 109.4 ?
    O2 O2 H2OB 2 . 54.0 ?
    C27B O2 H2OB . . 108.9 ?
    C27A O2 H2OB . . 110.6 ?
    H2OA O2 H2OB . . 62.8 ?
    C27A C27A O2 2 . 83.1(7) ?
    C27A C27A H27A 2 . 52.0 ?
    O2 C27A H27A . . 109.7 ?
    C27A C27A H27B 2 . 161.2 ?
    O2 C27A H27B . . 109.1 ?
    H27A C27A H27B . . 109.5 ?
    C27A C27A H27C 2 . 78.2 ?
    O2 C27A H27C . . 109.6 ?
    H27A C27A H27C . . 109.5 ?
    H27B C27A H27C . . 109.5 ?
    O2 C27B H27D . . 109.8 ?
    O2 C27B H27E . . 109.7 ?
    H27D C27B H27E . . 109.5 ?
    O2 C27B H27F . . 108.9 ?
    H27D C27B H27F . . 109.5 ?
    H27E C27B H27F . . 109.4 ?
loop_
    _geom_torsion_atom_site_label_1
    _geom_torsion_atom_site_label_2
    _geom_torsion_atom_site_label_3
    _geom_torsion_atom_site_label_4
    _geom_torsion_site_symmetry_1
    _geom_torsion_site_symmetry_2
    _geom_torsion_site_symmetry_3
    _geom_torsion_site_symmetry_4
    _geom_torsion
    _geom_torsion_publ_flag
    C7 N1 N2 C9 . . . . -165.16(18) ?
    C7 N1 N2 C8 . . . . 21.2(3) ?
    C8 N3 N4 C9 . . . . 0.2(2) ?
    C22 N3 N4 C9 . . . . -179.21(16) ?
    C6 C1 C2 C3 . . . . -0.8(3) ?
    C1 C2 C3 F1 . . . . 179.92(19) ?
    C1 C2 C3 C4 . . . . 0.5(3) ?
    F1 C3 C4 C5 . . . . -178.78(19) ?
    C2 C3 C4 C5 . . . . 0.7(3) ?
    C3 C4 C5 C6 . . . . -1.5(3) ?
    C4 C5 C6 C1 . . . . 1.2(3) ?
    C4 C5 C6 C7 . . . . 178.98(19) ?
    C2 C1 C6 C5 . . . . 0.0(3) ?
    C2 C1 C6 C7 . . . . -177.7(2) ?
    N2 N1 C7 C6 . . . . 176.41(16) ?
    C5 C6 C7 N1 . . . . 176.71(19) ?
    C1 C6 C7 N1 . . . . -5.5(3) ?
    N4 N3 C8 N2 . . . . -1.5(2) ?
    C22 N3 C8 N2 . . . . 177.79(17) ?
    N4 N3 C8 S1 . . . . 175.59(14) ?
    C22 N3 C8 S1 . . . . -5.1(3) ?
    C9 N2 C8 N3 . . . . 2.3(2) ?
    N1 N2 C8 N3 . . . . 176.42(18) ?
    C9 N2 C8 S1 . . . . -174.70(16) ?
    N1 N2 C8 S1 . . . . -0.6(3) ?
    N3 N4 C9 N2 . . . . 1.3(2) ?
    N3 N4 C9 C10 . . . . -178.07(17) ?
    C8 N2 C9 N4 . . . . -2.4(2) ?
    N1 N2 C9 N4 . . . . -177.45(16) ?
    C8 N2 C9 C10 . . . . 177.03(17) ?
    N1 N2 C9 C10 . . . . 2.0(3) ?
    N4 C9 C10 C11 . . . . -89.9(2) ?
    N2 C9 C10 C11 . . . . 90.7(2) ?
    N4 C9 C10 C21 . . . . 36.3(3) ?
    N2 C9 C10 C21 . . . . -143.00(19) ?
    C9 C10 C11 C12 . . . . 92.1(2) ?
    C21 C10 C11 C12 . . . . -31.6(3) ?
    C9 C10 C11 C16 . . . . -88.2(2) ?
    C21 C10 C11 C16 . . . . 148.00(19) ?
    C16 C11 C12 C13 . . . . 0.1(3) ?
    C10 C11 C12 C13 . . . . 179.68(19) ?
    C11 C12 C13 C14 . . . . 0.9(3) ?
    C12 C13 C14 C15 . . . . -1.3(3) ?
    C12 C13 C14 C17 . . . . -179.2(2) ?
    C13 C14 C15 C16 . . . . 0.6(3) ?
    C17 C14 C15 C16 . . . . 178.64(19) ?
    C12 C11 C16 C15 . . . . -0.7(3) ?
    C10 C11 C16 C15 . . . . 179.70(18) ?
    C14 C15 C16 C11 . . . . 0.3(3) ?
    C13 C14 C17 C18 . . . . 101.5(2) ?
    C15 C14 C17 C18 . . . . -76.4(3) ?
    C14 C17 C18 C20 . . . . -60.0(3) ?
    C14 C17 C18 C19 . . . . 176.70(19) ?
    C23 N5 C22 N3 . . . . -57.1(2) ?
    C26 N5 C22 N3 . . . . 73.4(2) ?
    C8 N3 C22 N5 . . . . 109.5(2) ?
    N4 N3 C22 N5 . . . . -71.3(2) ?
    C22 N5 C23 C24 . . . . -171.03(17) ?
    C26 N5 C23 C24 . . . . 56.2(2) ?
    C25 O1 C24 C23 . . . . 59.4(2) ?
    N5 C23 C24 O1 . . . . -56.9(2) ?
    C24 O1 C25 C26 . . . . -60.8(2) ?
    C22 N5 C26 C25 . . . . 170.28(17) ?
    C23 N5 C26 C25 . . . . -57.4(2) ?
    O1 C25 C26 N5 . . . . 59.8(2) ?
    O2 O2 C27A C27A 2 . . 2 41.1(11) ?
    C27B O2 C27A C27A . . . 2 133.9(10) ?
loop_
    _geom_hbond_atom_site_label_D
    _geom_hbond_atom_site_label_H
    _geom_hbond_atom_site_label_A
    _geom_hbond_site_symmetry_A
    _geom_hbond_distance_DH
    _geom_hbond_distance_HA
    _geom_hbond_distance_DA
    _geom_hbond_angle_DHA
    _geom_hbond_publ_flag
    C7 H7A S1 . 0.9300 2.5100 3.221(2) 133.00 yes
    C22 H22A Cg1 1_545 0.9700 2.64 3.492(2) 146 yes
