# Supplementary material for: (E)-4-[(4-Fluoro­benzyl­idene)amino]-3-[1-(4-isobutyl­phen­yl)eth­yl]-1-(morpholino­meth­yl)-1H-1,2,4-triazole-5(4H)-thione methanol hemisolvate
Source: Acta Crystallogr Sect E Struct Rep Online. 2010 Apr 30;66(Pt 5):o1233–4. doi: 10.1107/S1600536810015217 (PMC2979111; doi:10.1107/S1600536810015217)
Supplement: Supplementary file 2 [file e-66-o1233-Isup2.hkl]

# 
# h,k,l, Fc-squared, Fo-squared, sigma(Fo-squared) and status flag 
# 
data_I
_shelx_title ' bk21m in C2/c (100K)' 
_shelx_refln_list_code          4 
_shelx_F_calc_maximum      430.85 
_exptl_crystal_F_000      2120.00 
_reflns_d_resolution_high  0.7696 
 
loop_ 
 _symmetry_equiv_pos_as_xyz 
 'x, y, z' 
 '-x, y, -z+1/2' 
 'x+1/2, y+1/2, z' 
 '-x+1/2, y+1/2, -z+1/2' 
 '-x, -y, -z' 
 'x, -y, z-1/2' 
 '-x+1/2, -y+1/2, -z' 
 'x+1/2, -y+1/2, z-1/2' 
 
_cell_length_a    40.1861 
_cell_length_b     4.7840 
_cell_length_c    30.0733 
_cell_angle_alpha  90.000 
_cell_angle_beta  116.112 
_cell_angle_gamma  90.000 
 
_shelx_F_squared_multiplier     1.000 
 
loop_ 
 _refln_index_h 
 _refln_index_k 
 _refln_index_l 
 _refln_F_squared_calc 
 _refln_F_squared_meas 
 _refln_F_squared_sigma 
 _refln_observed_status 
   2   0   0      128.32        5.35     20.43 o 
   4   0   0    43685.46    36248.09    739.01 o 
   6   0   0    21552.64    27058.48    560.03 o 
   8   0   0    41741.54    50257.61   1031.00 o 
  10   0   0     4010.06     5825.24    144.36 o 
  12   0   0    23388.72    25856.10    475.67 o 
  14   0   0    30714.32    30915.93    506.25 o 
  16   0   0    19973.54    19876.37    340.32 o 
  18   0   0    12043.60    14104.68    255.00 o 
  20   0   0      691.81      731.96     51.49 o 
  22   0   0     4262.16     5170.61    158.96 o 
  24   0   0     4742.80     4834.65    140.24 o 
  26   0   0     5293.01     5395.48    166.51 o 
  28   0   0     6972.39     7564.25    172.56 o 
  30   0   0      174.04      255.96     60.78 o 
  32   0   0     7208.32     7577.28    291.45 o 
  34   0   0     5073.78     5118.27    230.34 o 
  36   0   0        0.27       57.19     52.97 o 
  38   0   0     1222.57     1209.86    133.58 o 
  40   0   0       12.03      -39.10     58.77 o 
  42   0   0      676.18      751.70    192.25 o 
  44   0   0       52.31       96.02     74.93 o 
  46   0   0      860.96      770.66    129.05 o 
   1   1   0        8.42      161.19     24.38 o 
   3   1   0     1360.51     1659.88     60.79 o 
   5   1   0     8462.38     9036.98    161.54 o 
   7   1   0      238.65      152.68     47.10 o 
   9   1   0     1590.33      618.37     53.07 o 
  13   1   0      556.67      352.95     22.99 o 
  15   1   0     2956.57     3089.53     66.63 o 
  17   1   0     9314.43     8865.98    149.17 o 
  19   1   0     2501.82     2128.36     54.27 o 
  21   1   0     6627.21     6871.16    119.86 o 
  23   1   0        6.39       23.83     18.24 o 
  25   1   0       97.32      107.02     23.00 o 
  27   1   0       49.87      -16.18     21.26 o 
  29   1   0       24.98        5.58     23.83 o 
  31   1   0      179.54      188.73     33.12 o 
  33   1   0    10030.26    10428.10    197.33 o 
  35   1   0       48.16       19.87     32.35 o 
  37   1   0      148.73      132.61     53.26 o 
  39   1   0       88.04       63.77     50.90 o 
  41   1   0       15.92      111.89     58.51 o 
  43   1   0       72.20      167.58     64.57 o 
  45   1   0       73.36      112.59     65.49 o 
   0   2   0      272.93       26.27     37.77 o 
   2   2   0      482.44      446.89    100.73 o 
   4   2   0      226.92      147.85     30.79 o 
   6   2   0     1471.43     1385.17     32.33 o 
   8   2   0     2492.98     2159.82     48.45 o 
  10   2   0     1450.18     1687.34     59.27 o 
  12   2   0    15379.15    15059.41    279.21 o 
  14   2   0      390.48      426.85     39.55 o 
  16   2   0        2.07        6.07     11.52 o 
  18   2   0      835.82      703.97     32.39 o 
  20   2   0       94.84       40.96     16.66 o 
  22   2   0     1349.80     1247.68     58.06 o 
  24   2   0      311.02      236.17     31.59 o 
  26   2   0     8587.00     8651.39    167.14 o 
  28   2   0      293.59      285.97     35.40 o 
  30   2   0     1745.10     1656.39     73.91 o 
  32   2   0       37.54       10.75     27.82 o 
  34   2   0      100.75       81.58     32.44 o 
  36   2   0        2.39       64.44     34.39 o 
  38   2   0      623.85      646.84     70.77 o 
  40   2   0        2.95        5.07     37.46 o 
  42   2   0      361.23      417.85     69.41 o 
  44   2   0       48.08       71.62     65.27 o 
   1   3   0     2387.33     2356.00    108.99 o 
   3   3   0        0.94      -34.44     47.26 o 
   5   3   0     2235.49     1921.19    108.59 o 
   7   3   0    14714.16    14417.81    228.32 o 
   9   3   0     4101.31     4607.72     89.82 o 
  11   3   0    19459.81    20716.65    329.64 o 
  13   3   0     1433.64     1438.26     72.75 o 
  15   3   0      109.31       44.93     25.02 o 
  17   3   0     2869.97     2776.75    166.44 o 
  19   3   0     2138.48     2125.21     92.44 o 
  21   3   0     4840.88     4897.19    134.61 o 
  23   3   0     1564.53     1661.43     78.73 o 
  25   3   0      662.61      635.70     53.45 o 
  27   3   0       37.47       -3.19     29.68 o 
  29   3   0       84.31       49.99     35.52 o 
  31   3   0     2494.75     2540.14    111.40 o 
  33   3   0      682.78      557.29     84.96 o 
  35   3   0      562.47      562.42     47.60 o 
  37   3   0       54.44       -5.16     33.17 o 
  39   3   0      463.57      450.75     65.75 o 
  41   3   0     1175.33     1181.90    112.03 o 
   0   4   0     4889.98     5324.75    250.54 o 
   2   4   0      984.22     1021.25     87.44 o 
   4   4   0      198.28      211.19     56.69 o 
   6   4   0       39.54      104.56     59.67 o 
   8   4   0        2.79        6.46     15.21 o 
  10   4   0      115.36       89.11     26.47 o 
  12   4   0        6.04      -32.67     46.29 o 
  14   4   0     2634.83     2615.67     97.71 o 
  16   4   0      604.52      551.47    103.58 o 
  18   4   0        2.09        2.13     30.97 o 
  20   4   0     1049.55     1123.15     78.87 o 
  22   4   0       24.13       32.95     34.74 o 
  24   4   0      400.44      427.04     52.58 o 
  26   4   0     1161.97     1126.83     90.52 o 
  28   4   0      216.87      162.21     51.89 o 
  30   4   0      730.86      754.90     81.49 o 
  32   4   0      337.34      348.80     66.22 o 
  34   4   0       77.74       88.27     59.47 o 
   1   5   0     2710.94     3077.13    219.68 o 
   3   5   0     2446.91     2994.03    162.39 o 
   5   5   0     1485.00     1604.00    139.48 o 
   7   5   0      310.62      273.42     32.57 o 
   9   5   0      248.54      281.74     62.14 o 
  11   5   0       13.14       30.44     29.75 o 
  13   5   0      450.14      314.99     67.90 o 
  15   5   0        2.57       60.33     35.77 o 
  17   5   0      248.07      218.48     45.96 o 
  19   5   0      476.74      443.73     63.26 o 
  21   5   0       20.95       24.77     50.04 o 
  23   5   0     1306.37     1514.84    120.48 o 
  25   5   0        2.09       32.76     49.42 o 
  27   5   0       37.45      -15.25     47.41 o 
   0   6   0     1244.96     1600.75    189.65 o 
   2   6   0      894.42      818.49    114.67 o 
   4   6   0      407.92      329.26     93.85 o 
   6   6   0     2014.08     2676.11    247.82 o 
   8   6   0     3036.69     2933.48    105.47 o 
  10   6   0     3501.49     3625.79    126.01 o 
  12   6   0      635.13      707.84     98.06 o 
 -45   1   1      557.33      588.37     85.14 o 
 -43   1   1      839.43      773.87     85.65 o 
 -41   1   1      157.89      212.21     64.66 o 
 -39   1   1      310.73      346.99    116.17 o 
 -37   1   1     3349.04     3821.17    144.83 o 
 -35   1   1      715.23      631.13     54.45 o 
 -33   1   1     2258.37     2204.81     85.53 o 
 -31   1   1     4707.28     4833.66    115.34 o 
 -29   1   1     3299.85     3394.95     89.48 o 
 -27   1   1      202.20      257.80     41.00 o 
 -25   1   1      320.30      192.70     26.52 o 
 -23   1   1        0.23      -25.35     15.86 o 
 -21   1   1     3211.04     2974.71     67.85 o 
 -19   1   1     5701.01     6044.29    104.92 o 
 -17   1   1       95.33       50.60     14.89 o 
 -15   1   1     3722.45     3968.10     80.50 o 
 -13   1   1     3291.16     3307.49     91.45 o 
  -9   1   1        2.26      174.79     19.62 o 
  -7   1   1    53155.03    47020.20    824.51 o 
  -5   1   1     3934.31     4879.96    113.40 o 
  -3   1   1     2353.30     3367.66     97.85 o 
  -1   1   1      759.80      341.71     37.04 o 
   1   1   1   100863.45    96123.38   2121.21 o 
   3   1   1    49868.16    52917.55    985.54 o 
   5   1   1     5547.35     4848.89     95.42 o 
   7   1   1     4540.67     4482.77     98.15 o 
  11   1   1      141.36       42.83     36.18 o 
  13   1   1      102.64       48.00     17.36 o 
  15   1   1     1573.77     1577.00     46.71 o 
  17   1   1     2156.16     2425.58     61.56 o 
  19   1   1     8524.60     8533.03    149.57 o 
  21   1   1    15489.14    15661.62    232.20 o 
  23   1   1       52.02       98.11     21.55 o 
  25   1   1      706.50      852.01     44.97 o 
  27   1   1     2907.06     2931.37     81.31 o 
  29   1   1     3218.77     3259.91     88.77 o 
  31   1   1     9691.29     9738.86    185.65 o 
  33   1   1     1253.34     1272.05     69.85 o 
  35   1   1      859.26      816.51     61.03 o 
  37   1   1      997.37     1103.96    158.64 o 
  39   1   1      537.98      592.97    150.63 o 
  41   1   1        2.10      -27.69     47.14 o 
  43   1   1      665.38      531.90     87.94 o 
  45   1   1        2.86       -7.86     62.21 o 
 -44   2   1      259.98      208.04     69.87 o 
 -42   2   1      459.62      322.38     69.86 o 
 -40   2   1      431.12      364.51     52.87 o 
 -38   2   1      596.49      627.23     78.12 o 
 -36   2   1      289.93      357.13     47.14 o 
 -34   2   1       25.82      -18.45     29.42 o 
 -32   2   1     3277.83     3330.55    102.14 o 
 -30   2   1     1016.12      987.00     65.23 o 
 -28   2   1       77.25       38.34     30.37 o 
 -26   2   1      268.77      193.98     29.68 o 
 -24   2   1      148.99      133.24     26.26 o 
 -22   2   1     7338.00     6970.99    143.45 o 
 -20   2   1     3694.60     3420.31     80.53 o 
 -18   2   1      243.98      241.57     23.44 o 
 -16   2   1      463.32      449.95     28.32 o 
 -12   2   1     1190.33     1515.91     82.52 o 
 -10   2   1      270.59      490.87     33.06 o 
  -8   2   1     6050.90     5729.38    100.10 o 
  -6   2   1      108.32       74.51     13.58 o 
  -4   2   1      770.13      846.29     64.90 o 
  -2   2   1      881.86     1020.35     80.93 o 
   0   2   1     1341.21      501.75     82.47 o 
   4   2   1     2925.27     3047.99    157.27 o 
   6   2   1      337.67      488.79     20.80 o 
   8   2   1     1837.95     1815.95     49.57 o 
  10   2   1     2308.68     2320.00     66.77 o 
  12   2   1    10416.50     9888.23    226.70 o 
  14   2   1     2623.89     2186.28     70.05 o 
  16   2   1      228.29      173.16     17.87 o 
  18   2   1      374.27      238.06     35.78 o 
  20   2   1        2.16       16.86     15.92 o 
  22   2   1     2047.38     2357.38     91.36 o 
  24   2   1       11.72       24.31     22.61 o 
  26   2   1     8905.54     8583.75    167.55 o 
  28   2   1     2096.32     2013.94    105.85 o 
  30   2   1     3272.13     3435.84    112.15 o 
  32   2   1       17.54       18.38     28.36 o 
  34   2   1        8.91       14.55     31.60 o 
  36   2   1      442.23      445.21     52.03 o 
  38   2   1      290.77      200.56     44.97 o 
  40   2   1      509.81      437.88     56.25 o 
  42   2   1     3833.28     3968.66    204.47 o 
 -41   3   1      325.48      235.89     51.30 o 
 -39   3   1      784.73      720.52     64.31 o 
 -37   3   1      542.92      548.69     51.25 o 
 -35   3   1     2310.59     2580.02    123.52 o 
 -33   3   1      474.45      444.10     54.71 o 
 -31   3   1      508.40      482.24     55.23 o 
 -29   3   1     1112.61     1248.01     75.92 o 
 -27   3   1      236.76      270.45     41.43 o 
 -25   3   1      695.91      712.13     55.00 o 
 -23   3   1     4796.31     4656.14    150.26 o 
 -21   3   1        5.68       13.93     28.69 o 
 -19   3   1      392.74      378.58     44.40 o 
 -17   3   1      429.06      428.54     81.39 o 
 -15   3   1      295.05      253.24     37.13 o 
 -13   3   1     3780.80     4022.13     88.51 o 
 -11   3   1     1520.57     1338.44     45.25 o 
  -9   3   1      186.89      191.46     20.52 o 
  -7   3   1      288.03      245.10     41.85 o 
  -5   3   1     6177.84     6890.56    218.24 o 
  -3   3   1      642.16      679.78     75.54 o 
  -1   3   1      911.15     1065.93     72.99 o 
   1   3   1     1088.76     1209.66     89.27 o 
   3   3   1       42.01       93.05     36.35 o 
   5   3   1     5028.15     5828.68    195.58 o 
   7   3   1      669.41      701.81     27.42 o 
   9   3   1        2.85        6.46     14.29 o 
  11   3   1     2220.18     2771.67     67.62 o 
  13   3   1      486.07      588.28     46.17 o 
  15   3   1      482.13      517.82     65.55 o 
  17   3   1      149.52       59.39     24.57 o 
  19   3   1      902.14      895.41     65.46 o 
  21   3   1     4426.04     4613.42    148.29 o 
  23   3   1      927.93     1023.09     64.18 o 
  25   3   1      760.58      621.40     53.47 o 
  27   3   1       57.93       89.43     34.24 o 
  29   3   1     2476.01     2414.50    105.71 o 
  31   3   1      157.91      112.53     40.50 o 
  33   3   1        4.75        9.25     37.57 o 
  35   3   1       83.87       88.67     35.45 o 
  37   3   1      680.83      899.45     98.83 o 
  39   3   1      291.89      243.54     48.71 o 
 -36   4   1      184.59      179.99     72.88 o 
 -34   4   1     1817.78     1992.24    169.33 o 
 -32   4   1      634.37      664.81    181.39 o 
 -30   4   1     4523.25     4940.61    194.02 o 
 -28   4   1      868.40      805.13     79.65 o 
 -26   4   1      642.23      688.04     70.85 o 
 -24   4   1      294.72      317.66     51.62 o 
 -22   4   1     2517.48     2362.39    122.03 o 
 -20   4   1      435.85      458.51     55.48 o 
 -18   4   1      261.65      298.90     44.06 o 
 -16   4   1      219.01      155.26     35.55 o 
 -14   4   1        4.93       -3.89     27.21 o 
 -12   4   1      967.73      961.12     58.21 o 
 -10   4   1      329.83      353.60     43.54 o 
  -8   4   1     4034.73     3929.23     79.80 o 
  -6   4   1      736.92      785.06     85.86 o 
  -4   4   1      219.64      132.90     48.47 o 
  -2   4   1      429.26      403.18     57.22 o 
   0   4   1      119.16      114.68     42.05 o 
   2   4   1       93.18       25.30     37.17 o 
   4   4   1     5431.67     5641.33    212.42 o 
   6   4   1      653.54      734.49     70.66 o 
   8   4   1     3478.45     3631.93     88.23 o 
  10   4   1      104.80       92.65     27.00 o 
  12   4   1     2001.83     1954.36     95.23 o 
  14   4   1      647.78      712.07     57.34 o 
  16   4   1      958.12      895.93     76.69 o 
  18   4   1        9.76       -4.38     31.19 o 
  20   4   1     1660.11     1885.45    172.82 o 
  22   4   1     1631.19     1823.51    104.42 o 
  24   4   1      825.30      865.26     69.00 o 
  26   4   1       58.79       43.87     38.35 o 
  28   4   1       43.95       30.55     45.27 o 
  30   4   1     1100.39     1186.89     99.78 o 
  32   4   1     2349.25     3079.09    162.05 o 
  34   4   1     2335.20     2788.90    159.05 o 
 -27   5   1      288.16      199.48     79.39 o 
 -25   5   1      259.44      289.30     63.00 o 
 -23   5   1       82.38      127.28     51.37 o 
 -21   5   1        3.08       58.82     70.06 o 
 -19   5   1      267.97      312.05     55.73 o 
 -17   5   1     1774.59     1904.77     94.72 o 
 -15   5   1      509.40      430.35     75.26 o 
 -13   5   1      145.65      154.93     37.16 o 
 -11   5   1      484.65      505.29    112.34 o 
  -9   5   1     1334.58     1472.56     66.18 o 
  -7   5   1       64.37      109.72     62.80 o 
  -5   5   1      192.26      170.72     66.70 o 
  -3   5   1      420.61      376.82    128.14 o 
  -1   5   1      605.22      544.38     77.40 o 
   1   5   1      160.61      102.62     56.28 o 
   3   5   1     4006.52     4072.39    196.11 o 
   5   5   1      795.16      789.94    115.51 o 
   7   5   1        5.69        8.30     30.92 o 
   9   5   1       64.33      105.85     38.11 o 
  11   5   1      834.37      897.30     68.98 o 
  13   5   1       14.36       -5.43     31.00 o 
  15   5   1      579.66      785.66    105.70 o 
  17   5   1      206.72      239.28     45.91 o 
  19   5   1      400.34      450.25     58.08 o 
  21   5   1        4.88       13.15     38.74 o 
  23   5   1       15.28      -25.39     48.71 o 
  25   5   1      920.21      846.54     93.29 o 
  27   5   1        0.98       20.33     53.59 o 
 -12   6   1      367.58      436.57     85.49 o 
 -10   6   1       94.83       71.55     46.96 o 
  -8   6   1       46.62       67.60     34.70 o 
  -6   6   1       91.29       38.19     88.86 o 
  -4   6   1        2.22       61.28    111.80 o 
  -2   6   1        1.99     -101.84     93.93 o 
   0   6   1      211.21      244.88     83.91 o 
   2   6   1      458.34      452.40    100.92 o 
   4   6   1       30.71       60.10     73.62 o 
   6   6   1      270.21      221.18     47.79 o 
   8   6   1      263.75      247.70     41.61 o 
  10   6   1       42.69       55.69     37.97 o 
 -48   0   2      300.67      272.36     98.33 o 
 -46   0   2        4.00      -38.99     67.62 o 
 -44   0   2     1741.76     1635.09    298.97 o 
 -42   0   2      140.09        3.91     63.58 o 
 -40   0   2     5469.25     5744.53    365.78 o 
 -38   0   2     7599.05     8348.04    329.30 o 
 -36   0   2     7729.07     7491.98    301.44 o 
 -34   0   2      191.54      234.52     85.18 o 
 -32   0   2     6449.25     6148.01    340.41 o 
 -30   0   2    11821.76    12185.27    278.69 o 
 -28   0   2      215.00      177.75     45.02 o 
 -26   0   2     1045.25     1195.59     73.29 o 
 -24   0   2      673.13      586.56     69.29 o 
 -22   0   2     8526.07     8817.64    670.55 o 
 -20   0   2     1362.75     1352.33     64.29 o 
 -18   0   2    46012.34    50503.09    914.27 o 
 -16   0   2      176.78      252.98     27.44 o 
 -14   0   2     2385.28     3214.08     84.32 o 
 -12   0   2      441.50      661.17     49.53 o 
 -10   0   2     9964.69    11773.51    419.63 o 
  -8   0   2        5.50      325.46     50.83 o 
  -6   0   2     8333.32    12099.91    318.31 o 
  -4   0   2    11034.26     7560.76    167.06 o 
   0   0   2     3856.50     1656.62     81.38 o 
   2   0   2    24064.27    15018.43    604.54 o 
   6   0   2    96871.57   111430.21   2798.19 o 
   8   0   2     3611.25     4837.00    230.91 o 
  10   0   2    35853.55    34751.29    647.81 o 
  12   0   2    33151.16    31765.69    518.34 o 
  14   0   2     4458.92     4500.73     99.90 o 
  16   0   2       25.51       62.88     19.67 o 
  18   0   2     7806.88     7068.01    148.10 o 
  20   0   2     1416.86     2336.23     90.91 o 
  22   0   2    10901.27    11799.27    315.57 o 
  24   0   2     3075.81     2691.91    113.78 o 
  26   0   2        1.90      -19.91     21.97 o 
  28   0   2    11469.49    12062.14    278.70 o 
  30   0   2     2123.05     2022.24    119.89 o 
  32   0   2      939.53     1015.48    181.99 o 
  34   0   2      209.68      192.28     65.26 o 
  36   0   2      322.94      457.30     85.41 o 
  38   0   2       62.10       95.97     82.52 o 
  40   0   2      545.03      662.92    185.14 o 
  42   0   2       44.69      -47.39     62.34 o 
  44   0   2        1.60        8.59     69.20 o 
 -47   1   2      318.58      320.81     71.41 o 
 -45   1   2      423.80      307.10     67.49 o 
 -43   1   2      343.70      332.29     66.91 o 
 -41   1   2     1241.75     1171.70    128.37 o 
 -39   1   2     2627.15     2528.89    153.00 o 
 -37   1   2       78.27       94.29     35.59 o 
 -35   1   2      826.53      785.82     58.15 o 
 -33   1   2      268.62      237.23     38.81 o 
 -31   1   2     3970.76     3924.00     99.12 o 
 -29   1   2       59.27       20.29     24.02 o 
 -27   1   2      908.48      914.94     48.32 o 
 -25   1   2      437.71      344.72     39.31 o 
 -23   1   2      311.29      225.48     24.56 o 
 -21   1   2     3032.53     3020.20     67.66 o 
 -19   1   2        1.75        8.81     13.79 o 
 -17   1   2      387.82      376.54     23.92 o 
 -15   1   2      380.84      416.90     22.44 o 
 -13   1   2      772.01      592.02     35.08 o 
 -11   1   2     4949.09     4358.37    110.57 o 
  -9   1   2     6874.29     6159.15    119.00 o 
  -7   1   2    71411.30    65482.73   1396.69 o 
  -5   1   2    85360.72    82209.05   1486.53 o 
  -3   1   2    74762.54    76291.52   1686.24 o 
  -1   1   2     3281.68     2826.89    105.54 o 
   1   1   2     8791.01     8041.90    148.20 o 
   3   1   2     7792.37     6395.83    118.07 o 
   5   1   2    17687.95    17438.59    288.51 o 
   7   1   2    17977.06    18295.05    346.10 o 
  11   1   2     1882.40     1869.07     97.58 o 
  13   1   2       24.46       10.07     11.22 o 
  15   1   2     1535.35     1451.62     55.47 o 
  17   1   2       19.33       31.29     16.20 o 
  19   1   2    17706.77    19459.50    298.24 o 
  21   1   2      124.18      198.44     33.70 o 
  23   1   2     8573.49     8348.90    144.42 o 
  25   1   2     1797.74     1728.40     64.03 o 
  27   1   2       27.60       34.52     22.46 o 
  29   1   2      299.13      277.93     35.40 o 
  31   1   2     3710.83     3250.02    127.14 o 
  33   1   2      465.44      526.19     76.72 o 
  35   1   2      136.35      109.46     39.81 o 
  37   1   2      271.22      160.01     56.62 o 
  39   1   2      336.58      244.82     63.07 o 
  41   1   2       13.76       12.71     67.47 o 
  43   1   2      162.56       44.84     56.93 o 
  45   1   2       86.75      -23.81     60.78 o 
 -44   2   2      553.48      672.38     99.26 o 
 -42   2   2       77.31       98.64     45.50 o 
 -40   2   2     1048.16     1141.83     78.00 o 
 -38   2   2       98.51      159.96     41.92 o 
 -36   2   2      233.24      257.78     42.78 o 
 -34   2   2      410.69      302.02     45.91 o 
 -32   2   2      289.16      315.45     38.62 o 
 -30   2   2     5486.49     5565.26    127.28 o 
 -28   2   2    13826.80    14296.57    247.42 o 
 -26   2   2     3891.93     3735.05     99.60 o 
 -24   2   2      425.03      326.32     33.21 o 
 -22   2   2     2466.51     2356.39     70.05 o 
 -20   2   2      838.65      797.74     47.44 o 
 -18   2   2     3215.54     3134.34     67.46 o 
 -16   2   2     1249.48     1064.66     45.85 o 
 -12   2   2     9508.98     8387.01    202.61 o 
 -10   2   2     2658.44     2997.03     81.41 o 
  -8   2   2        5.60      -13.78      9.54 o 
  -6   2   2     2036.56     2031.28     50.51 o 
  -4   2   2      611.79      669.62     72.95 o 
  -2   2   2      690.11      615.57     65.07 o 
   0   2   2     9096.32     7350.19   1108.81 o 
   4   2   2    26141.15    26134.42    494.55 o 
   6   2   2     7765.12     7528.61    157.45 o 
   8   2   2     3409.36     3467.09     84.03 o 
  10   2   2      121.64      102.94     30.31 o 
  12   2   2      934.07      825.94     53.27 o 
  14   2   2      403.40      362.84     38.50 o 
  16   2   2      443.26      403.15     26.21 o 
  18   2   2      757.34      720.58     35.76 o 
  20   2   2     1436.36     1456.41     62.69 o 
  22   2   2      150.72       71.26     21.54 o 
  24   2   2       12.37       15.04     24.16 o 
  26   2   2    11375.55    11343.59    207.91 o 
  28   2   2      745.87      774.66     67.29 o 
  30   2   2     3276.88     3197.57     97.37 o 
  32   2   2     3250.48     3186.09    103.78 o 
  34   2   2      145.20      113.65     35.14 o 
  36   2   2       24.71       64.37     36.74 o 
  38   2   2      511.72      463.82     70.71 o 
  40   2   2      551.57      715.21     73.04 o 
  42   2   2       58.27       48.86     54.52 o 
 -41   3   2      600.95      734.62     68.78 o 
 -39   3   2      898.21     1045.83     74.29 o 
 -37   3   2        0.54       45.00     33.52 o 
 -35   3   2      771.58      858.87    108.50 o 
 -33   3   2      749.62      665.63     68.95 o 
 -31   3   2      724.01      711.53     61.01 o 
 -29   3   2    12678.32    13306.64    267.09 o 
 -27   3   2      782.97      899.75     66.85 o 
 -25   3   2      461.14      497.21     53.02 o 
 -23   3   2     1519.13     1429.41     76.58 o 
 -21   3   2      476.79      514.34     47.53 o 
 -19   3   2     1280.82      993.05    244.39 o 
 -17   3   2      521.62      170.57     65.82 o 
 -15   3   2       61.30       71.99     26.91 o 
 -13   3   2     5560.02     5810.40    114.71 o 
 -11   3   2    11330.20    10969.83    186.01 o 
  -9   3   2      717.18      755.18     29.32 o 
  -7   3   2       27.21       12.29     14.36 o 
  -5   3   2     3269.73     3128.85    128.34 o 
  -3   3   2     2363.53     2586.29    121.86 o 
  -1   3   2    15546.07    15947.58    366.83 o 
   1   3   2       31.63       11.35     30.41 o 
   3   3   2     1814.40     2143.29    115.71 o 
   5   3   2    17004.74    17075.53    341.78 o 
   7   3   2      847.92      715.36     29.65 o 
   9   3   2      115.13      153.92     19.32 o 
  11   3   2      253.19      164.01     24.99 o 
  13   3   2      236.51      246.31     34.61 o 
  15   3   2      409.74      280.65     47.79 o 
  17   3   2      907.80     1052.97     85.44 o 
  19   3   2        0.34      -17.72     26.89 o 
  21   3   2     3836.15     3795.69    109.77 o 
  23   3   2     8531.79     8724.94    191.64 o 
  25   3   2     1603.06     1610.84     89.78 o 
  27   3   2      150.13       61.09     43.23 o 
  29   3   2       63.97       39.37     36.36 o 
  31   3   2     1130.17     1067.79     75.60 o 
  33   3   2      579.50      563.19     66.67 o 
  35   3   2     1356.20     1499.55     68.98 o 
  37   3   2     1599.27     1644.69     77.23 o 
  39   3   2     1604.58     1953.26     94.18 o 
 -36   4   2      100.66        1.05     70.62 o 
 -34   4   2     1647.90     2020.30    150.74 o 
 -32   4   2     2013.53     2261.31    153.00 o 
 -30   4   2        8.07        7.21     49.41 o 
 -28   4   2        0.94       24.57     42.57 o 
 -26   4   2      263.06      247.55     49.64 o 
 -24   4   2        7.85       33.93     40.07 o 
 -22   4   2      444.27      313.05     51.06 o 
 -20   4   2     2046.12     2413.23    105.07 o 
 -18   4   2     2055.56     2182.24     95.05 o 
 -16   4   2       61.32       42.94     30.46 o 
 -14   4   2        1.13      -12.78     25.58 o 
 -12   4   2       56.40       53.57     26.48 o 
 -10   4   2       54.88       71.21     32.18 o 
  -8   4   2      724.38      754.87     44.58 o 
  -6   4   2        6.02       -0.24     40.23 o 
  -4   4   2      350.84      324.66     53.25 o 
  -2   4   2      107.69      146.63     44.63 o 
   0   4   2     1557.55     1556.65    100.80 o 
   2   4   2     1957.11     2269.57    142.98 o 
   4   4   2     2707.93     2621.22    104.33 o 
   6   4   2      252.88      174.12     28.50 o 
   8   4   2        7.01      -13.25     17.63 o 
  10   4   2       22.09       47.84     25.88 o 
  12   4   2      455.57      475.23     74.78 o 
  14   4   2      875.78      962.18     75.68 o 
  16   4   2       89.90       68.54     34.34 o 
  18   4   2     2268.54     2301.83    103.98 o 
  20   4   2      127.71      234.34     65.59 o 
  22   4   2        0.10       68.85     39.71 o 
  24   4   2      183.11      122.93     42.72 o 
  26   4   2       15.92       -7.69     37.40 o 
  28   4   2        3.50        5.88     38.24 o 
  30   4   2     1895.88     1878.34    124.37 o 
  32   4   2      181.69       83.92     53.19 o 
  34   4   2      389.43      342.50     72.30 o 
 -27   5   2      183.25      138.53     58.96 o 
 -25   5   2       83.34       72.41     52.77 o 
 -23   5   2      536.63      603.46    113.11 o 
 -21   5   2       48.10       28.85     40.20 o 
 -19   5   2       44.11       27.74     39.99 o 
 -17   5   2      647.01      599.52     65.39 o 
 -15   5   2     3033.96     3153.60    127.27 o 
 -13   5   2      407.68      416.23     48.04 o 
 -11   5   2     1921.49     1899.57     80.11 o 
  -9   5   2      269.30      335.22     48.58 o 
  -7   5   2     4689.48     5047.83    156.00 o 
  -5   5   2      425.44      529.58     74.89 o 
  -3   5   2     1249.99     1255.56    103.52 o 
  -1   5   2     1720.61     1906.86    128.35 o 
   1   5   2      163.02      166.62     58.71 o 
   3   5   2     4291.67     4304.98    139.14 o 
   5   5   2      735.51      741.78    105.27 o 
   7   5   2     1220.27     1082.58     58.21 o 
   9   5   2       37.97      -15.13     26.51 o 
  11   5   2       29.13       29.00     31.02 o 
  13   5   2      422.27      352.44     57.58 o 
  15   5   2      639.69      522.30     58.01 o 
  17   5   2      352.48      362.24     76.44 o 
  19   5   2       15.81        0.13     35.94 o 
  21   5   2       53.00       31.24     42.15 o 
  23   5   2      842.78      699.42     76.64 o 
  25   5   2      188.72      132.15     56.33 o 
 -12   6   2      373.23      381.83     52.66 o 
 -10   6   2       27.14      -54.36     33.45 o 
  -8   6   2     1050.65     1009.68    137.19 o 
  -6   6   2       77.38      107.95     44.86 o 
  -4   6   2      789.24      838.95    150.05 o 
  -2   6   2       36.10       12.99     90.44 o 
   0   6   2     1204.94     1204.71    239.06 o 
   2   6   2       53.26       99.68     75.96 o 
   4   6   2       34.09       43.37     38.35 o 
   6   6   2      689.76      712.78     69.51 o 
   8   6   2       72.22       60.64     33.10 o 
  10   6   2        5.51       18.68     36.24 o 
 -47   1   3       21.60       43.59     57.93 o 
 -45   1   3       14.40       27.69     51.18 o 
 -43   1   3     2448.27     2748.73    166.76 o 
 -41   1   3      512.94      408.27     64.13 o 
 -39   1   3      325.72      388.13    112.81 o 
 -37   1   3     2025.18     2067.81     88.38 o 
 -35   1   3     1284.98     1236.65     70.59 o 
 -33   1   3      142.68      168.47     34.38 o 
 -31   1   3       91.54      142.73     35.28 o 
 -29   1   3     9565.30     9505.63    187.57 o 
 -27   1   3      110.14       62.52     21.79 o 
 -25   1   3      850.75      674.63     40.01 o 
 -23   1   3        1.79        5.09     16.00 o 
 -21   1   3        1.04       -1.70     13.82 o 
 -19   1   3     3982.13     3969.59     73.21 o 
 -17   1   3     4947.27     4492.92     77.14 o 
 -15   1   3       21.92       78.86     12.84 o 
 -13   1   3     1776.08     1571.27     65.15 o 
 -11   1   3      589.63      526.30     34.89 o 
  -9   1   3    50572.82    48955.05    896.47 o 
  -7   1   3    60812.68    63378.44   1017.59 o 
  -5   1   3    10022.03    11642.63    220.58 o 
  -3   1   3    12966.61    12905.96    341.22 o 
  -1   1   3     1269.57      721.93     30.74 o 
   1   1   3    60483.75    64619.69   1053.93 o 
   3   1   3      191.87      556.86     25.98 o 
   5   1   3     8103.84     8434.89    148.41 o 
   7   1   3     8486.40     5302.30    223.58 o 
  11   1   3     3312.95     3800.35    112.81 o 
  13   1   3     3362.34     3114.74     66.14 o 
  15   1   3     2916.11     2705.92     63.36 o 
  17   1   3     6950.69     7161.15    127.42 o 
  19   1   3       85.11       53.06     17.93 o 
  21   1   3     2770.87     2472.75     90.00 o 
  23   1   3     1912.08     1953.76     64.00 o 
  25   1   3     4360.63     4389.48     96.95 o 
  27   1   3     2521.85     2650.04     76.53 o 
  29   1   3    11260.70    11325.00    205.67 o 
  31   1   3     1059.65     1027.76     60.54 o 
  33   1   3     2520.99     2680.57    108.39 o 
  35   1   3     2082.19     1929.00    102.01 o 
  37   1   3      924.83      952.13    100.05 o 
  39   1   3       94.72      121.42     57.01 o 
  41   1   3     1374.12     1448.40    222.39 o 
  43   1   3        7.03      -18.04     57.33 o 
 -46   2   3      362.49      397.31     84.96 o 
 -44   2   3       60.63      101.59     63.80 o 
 -42   2   3      376.47      551.45     67.55 o 
 -40   2   3      762.68      713.84     69.78 o 
 -38   2   3     1524.46     1378.85     80.83 o 
 -36   2   3       88.17       35.86     32.73 o 
 -34   2   3      463.03      430.76     47.26 o 
 -32   2   3      697.04      680.91     50.24 o 
 -30   2   3      371.08      313.05     36.29 o 
 -28   2   3      127.13       98.84     33.15 o 
 -26   2   3     1398.64     1356.91     65.07 o 
 -24   2   3     1608.39     1642.32     76.49 o 
 -22   2   3        0.37      -15.86     15.19 o 
 -20   2   3       10.47        5.94     14.34 o 
 -18   2   3     1147.87     1311.30     40.84 o 
 -16   2   3       13.68       -1.78     10.55 o 
 -14   2   3     3537.55     2073.08    467.55 o 
 -12   2   3      152.15       50.69     17.53 o 
 -10   2   3     8061.48     8830.93    164.27 o 
  -8   2   3     8444.67     8860.54    174.94 o 
  -6   2   3        9.35       -5.61     11.30 o 
  -4   2   3     1611.51     1427.88     70.83 o 
  -2   2   3     7956.37     7585.81    215.26 o 
   0   2   3     2874.47     2878.11    162.76 o 
   2   2   3      247.43      200.32     34.93 o 
   4   2   3     9537.17    10370.16    165.46 o 
   6   2   3     2535.89     2971.10     64.32 o 
   8   2   3     9873.67     9939.42    193.58 o 
  10   2   3     1857.92     1972.48     78.05 o 
  12   2   3     1393.14     1647.03     75.57 o 
  14   2   3     1740.88     1706.71     67.41 o 
  16   2   3      407.67      421.18     25.64 o 
  18   2   3     1540.72     1518.28     51.55 o 
  20   2   3     3262.19     3511.61     97.37 o 
  22   2   3     1431.32     1483.29     90.71 o 
  24   2   3    29751.35    29874.91    489.79 o 
  26   2   3       72.39       43.62     29.12 o 
  28   2   3       32.68        8.21     27.25 o 
  30   2   3       39.96        6.34     30.15 o 
  32   2   3        1.63      -15.51     28.32 o 
  34   2   3      139.20      148.77     37.26 o 
  36   2   3     1182.25     1170.65     78.13 o 
  38   2   3        7.03       -1.52     38.32 o 
  40   2   3     1443.15     1567.10    120.24 o 
  42   2   3        2.14       19.17     54.08 o 
 -41   3   3      527.26      633.01     65.03 o 
 -39   3   3        1.15       14.76     37.21 o 
 -37   3   3      280.72      309.46     45.04 o 
 -35   3   3      439.32      469.90     77.65 o 
 -33   3   3       31.10       29.67     25.60 o 
 -31   3   3     2234.89     2343.51    127.14 o 
 -29   3   3     3185.05     3311.96    182.18 o 
 -27   3   3      228.95      220.46     41.56 o 
 -25   3   3     2936.00     3076.61    129.06 o 
 -23   3   3     1777.86     1869.98     83.18 o 
 -21   3   3       46.92        9.87     25.20 o 
 -19   3   3     1174.69      253.74     64.98 o 
 -17   3   3     1683.23     1637.33    251.95 o 
 -15   3   3      700.70      648.03     48.13 o 
 -13   3   3     1402.00     1504.95     65.34 o 
 -11   3   3      407.98      449.52     28.03 o 
  -9   3   3        0.69        3.55     12.00 o 
  -7   3   3     8366.04     9013.93    176.95 o 
  -5   3   3      724.19      902.60     75.24 o 
  -3   3   3      717.31      606.68     55.63 o 
  -1   3   3       17.42      -21.96     31.67 o 
   1   3   3     2795.80     2884.83    125.69 o 
   3   3   3        2.51        6.64     17.52 o 
   5   3   3     2482.42     2546.75     62.70 o 
   7   3   3      866.45      902.49     36.39 o 
   9   3   3      477.33      502.10     29.82 o 
  11   3   3      289.80      309.58     36.10 o 
  13   3   3      112.37       80.09     54.84 o 
  15   3   3       30.93        3.85     22.00 o 
  17   3   3      269.90      251.68     36.77 o 
  19   3   3       45.74        4.05     28.08 o 
  21   3   3      508.01      535.92     49.25 o 
  23   3   3     1640.43     1835.73     86.96 o 
  25   3   3      570.45      601.23     54.78 o 
  27   3   3     3671.32     3667.66    118.58 o 
  29   3   3      506.56      391.60     52.31 o 
  31   3   3      364.69      399.77     53.76 o 
  33   3   3      106.23       81.54     42.31 o 
  35   3   3       21.86       47.88     32.64 o 
  37   3   3        2.36      -27.74     31.45 o 
  39   3   3        4.06       81.07     40.39 o 
 -36   4   3        0.05        1.42     57.10 o 
 -34   4   3      109.67      156.24     64.89 o 
 -32   4   3      388.54      198.40     65.11 o 
 -30   4   3       10.59       35.42     71.44 o 
 -28   4   3     1918.38     1873.45    177.73 o 
 -26   4   3      213.75      189.25     46.01 o 
 -24   4   3       96.93       96.45     37.76 o 
 -22   4   3       50.19      105.75     37.09 o 
 -20   4   3      213.21      303.47     53.61 o 
 -18   4   3       10.83       20.09     31.26 o 
 -16   4   3        3.09      -30.06     27.80 o 
 -14   4   3     3146.60     3222.21    106.73 o 
 -12   4   3       61.50       63.60     37.51 o 
 -10   4   3     2164.79     2281.48     66.60 o 
  -8   4   3     3397.93     3722.68    201.63 o 
  -6   4   3      616.18      549.34     42.15 o 
  -4   4   3      298.98      374.97     56.37 o 
  -2   4   3     6998.70     7061.26    211.99 o 
   0   4   3      542.67      532.04     65.30 o 
   2   4   3      401.96      442.15     32.81 o 
   4   4   3     1801.57     1794.66    106.83 o 
   6   4   3     2903.30     3009.71     78.39 o 
   8   4   3       53.85        6.67     23.39 o 
  10   4   3      197.38      184.28     32.05 o 
  12   4   3      166.10      233.89     44.35 o 
  14   4   3     2732.11     3016.13    181.46 o 
  16   4   3     1932.62     1843.73    161.71 o 
  18   4   3     6883.48     6584.25    188.77 o 
  20   4   3      991.79      912.57     82.99 o 
  22   4   3     1158.91     1241.86     89.29 o 
  24   4   3      316.36      335.81     52.08 o 
  26   4   3      256.29      288.09     52.50 o 
  28   4   3       36.08       26.37     48.69 o 
  30   4   3     2239.82     2656.33    147.97 o 
  32   4   3        2.67       15.25     49.99 o 
 -29   5   3       36.88       34.42     54.37 o 
 -27   5   3      267.56      363.93     70.81 o 
 -25   5   3       14.58       49.75     50.96 o 
 -23   5   3       10.62        8.02     43.26 o 
 -21   5   3       23.12       34.48     40.98 o 
 -19   5   3       76.73       18.45     43.04 o 
 -17   5   3        2.02       41.51     38.35 o 
 -15   5   3      312.87      309.03     46.92 o 
 -13   5   3      132.60      139.62     37.32 o 
 -11   5   3       65.36       30.33     30.86 o 
  -9   5   3       15.23       27.94     24.54 o 
  -7   5   3     2503.78     2382.45    105.20 o 
  -5   5   3       84.49       87.29     32.65 o 
  -3   5   3      181.27      156.03     55.54 o 
  -1   5   3      519.96      538.70     75.71 o 
   1   5   3     3839.86     4159.43    170.42 o 
   3   5   3     1311.86     1336.75    147.55 o 
   5   5   3        0.19        9.04     33.45 o 
   7   5   3      100.58      115.08     29.85 o 
   9   5   3        1.24       22.41     36.37 o 
  11   5   3        2.35       12.97     31.91 o 
  13   5   3     1261.52     1288.68    128.67 o 
  15   5   3        0.05       11.62     34.43 o 
  17   5   3        2.36       -0.68     37.18 o 
  19   5   3      101.46       85.59     42.96 o 
  21   5   3      290.74      180.66     51.15 o 
  23   5   3       34.52       59.85     46.20 o 
  25   5   3     1323.79     1516.38    110.63 o 
 -12   6   3      217.17      239.11     45.48 o 
 -10   6   3        8.69       51.69     34.39 o 
  -8   6   3      666.98      781.09     80.43 o 
  -6   6   3      770.39      731.38     71.97 o 
  -4   6   3      122.29       85.40     45.94 o 
  -2   6   3       30.95      -18.10     86.31 o 
   0   6   3      134.84      202.69     96.98 o 
   2   6   3      469.26      535.53    172.53 o 
   4   6   3       59.59       79.54     46.02 o 
   6   6   3      157.76      153.73     48.20 o 
   8   6   3      237.40      219.15     40.10 o 
 -48   0   4     3148.30     3037.15    228.61 o 
 -46   0   4      646.73      896.52    179.80 o 
 -44   0   4      662.87      800.74    120.42 o 
 -42   0   4     3068.41     3275.34    395.04 o 
 -40   0   4     3190.31     3516.97    553.88 o 
 -38   0   4      993.65     1071.17    132.56 o 
 -36   0   4     8403.34     9182.35    340.42 o 
 -34   0   4      589.44      665.53     92.42 o 
 -32   0   4     1782.00     2035.28    173.07 o 
 -30   0   4    16532.44    16680.78    356.24 o 
 -28   0   4     6492.33     7057.46    180.24 o 
 -26   0   4     1839.74     1630.36    142.21 o 
 -24   0   4    11483.63    10751.28    338.06 o 
 -22   0   4     1831.75     1836.42     69.80 o 
 -20   0   4       29.41       38.22     22.87 o 
 -18   0   4       43.21       -1.44     17.68 o 
 -16   0   4      231.52      359.73     30.91 o 
 -14   0   4      678.18      795.97     40.60 o 
 -12   0   4    24387.04    27291.03    711.60 o 
 -10   0   4    23921.10    26853.22    577.53 o 
  -8   0   4    74673.30    67423.48   1410.51 o 
  -6   0   4      817.78      473.68     30.42 o 
  -4   0   4     2602.37     1328.85     69.30 o 
  -2   0   4     3995.39     6124.14    171.55 o 
   0   0   4    83083.88    73423.02   1896.46 o 
   2   0   4    86817.22    78146.04   1656.72 o 
   4   0   4      289.20      546.00     69.23 o 
   6   0   4     2517.14     3322.23    121.46 o 
   8   0   4      140.42      390.57     70.03 o 
  10   0   4    65260.52    67595.95   1202.10 o 
  12   0   4      761.47      814.70     45.71 o 
  14   0   4    69122.17    74042.22   2010.53 o 
  16   0   4     5409.89     6301.75    153.76 o 
  18   0   4     1827.18     1936.15     75.57 o 
  20   0   4      851.09      670.56     72.01 o 
  22   0   4     8816.25     8971.51    213.16 o 
  24   0   4      512.56      547.72     50.31 o 
  26   0   4     4633.40     4543.66    124.25 o 
  28   0   4     7110.41     6762.85    215.11 o 
  30   0   4       48.85       29.76     40.23 o 
  32   0   4     2037.01     1491.43    110.68 o 
  34   0   4        9.85       49.80     46.53 o 
  36   0   4       81.60       60.07     49.73 o 
  38   0   4     1417.96     1168.17    135.09 o 
  40   0   4      732.26      591.54    107.90 o 
  42   0   4       67.17      166.81    109.11 o 
  44   0   4     1023.26     1051.50    148.49 o 
 -47   1   4       68.79       28.79     62.94 o 
 -45   1   4      185.75      234.79     87.14 o 
 -43   1   4       25.40       29.54     47.33 o 
 -41   1   4     1000.28      987.25     89.18 o 
 -39   1   4     1640.31     1831.59    114.08 o 
 -37   1   4      788.24      679.60     61.72 o 
 -35   1   4      105.60      127.51     32.14 o 
 -33   1   4     5653.51     5841.19    130.94 o 
 -31   1   4     5566.84     5156.24    117.04 o 
 -29   1   4     1704.87     1568.30     69.50 o 
 -27   1   4     3950.22     3836.05     91.75 o 
 -25   1   4      627.23      787.16     51.37 o 
 -23   1   4     5448.37     5571.73    102.87 o 
 -21   1   4       25.25       16.60     14.07 o 
 -19   1   4     6636.68     7206.64    112.25 o 
 -17   1   4      836.41     1111.22     36.62 o 
 -15   1   4     3325.56     3399.71     60.42 o 
 -13   1   4      899.30      925.68     58.69 o 
 -11   1   4     2179.17     1966.37     61.40 o 
  -9   1   4    13009.58    12487.88    288.46 o 
  -7   1   4    75105.52    73841.86   1183.06 o 
  -5   1   4     3667.67     3434.59     55.45 o 
  -3   1   4    15790.97    16416.94    294.74 o 
  -1   1   4     6229.81     6357.69    103.45 o 
   1   1   4    53538.07    51761.72    939.16 o 
   3   1   4    49976.47    48641.90    708.01 o 
   5   1   4    36626.11    35619.28    581.96 o 
   7   1   4     1669.29      958.37     96.04 o 
  11   1   4      577.52      827.35     32.20 o 
  13   1   4     1023.98     1044.26     49.55 o 
  15   1   4      969.29      904.54     37.30 o 
  17   1   4      934.83      866.40     52.60 o 
  19   1   4     5703.38     5395.04    107.95 o 
  21   1   4     1960.00     2253.14     67.06 o 
  23   1   4     1914.72     1954.49     69.98 o 
  25   1   4      359.67      355.11     31.21 o 
  27   1   4     1910.52     1952.84     70.89 o 
  29   1   4     2682.14     2798.22     99.30 o 
  31   1   4       72.74       73.32     32.98 o 
  33   1   4        0.31      -16.59     32.86 o 
  35   1   4      457.47      422.06     61.30 o 
  37   1   4        2.04        2.24     47.42 o 
  39   1   4      206.63      309.11     69.61 o 
  41   1   4      202.99      242.99     76.18 o 
  43   1   4     1174.19     1261.13    136.94 o 
 -46   2   4       55.64       50.26     65.06 o 
 -44   2   4        0.01      -20.12     55.62 o 
 -42   2   4      381.28      369.01     58.64 o 
 -40   2   4      733.65      750.07     93.92 o 
 -38   2   4      124.44       75.40     36.53 o 
 -36   2   4     1625.68     1548.09     89.38 o 
 -34   2   4      465.97      457.03     46.89 o 
 -32   2   4      454.73      397.14     43.39 o 
 -30   2   4     1100.97     1221.07     61.39 o 
 -28   2   4     1374.80     1373.87     62.50 o 
 -26   2   4      154.81      122.22     25.74 o 
 -24   2   4     2839.12     2853.76     75.66 o 
 -22   2   4      875.63      836.59     38.10 o 
 -20   2   4     5176.59     4677.70     82.73 o 
 -18   2   4     3959.28     3819.58     76.28 o 
 -16   2   4      724.77      753.22     31.55 o 
 -14   2   4     2819.14     2856.44    100.88 o 
 -12   2   4     2965.27     3451.65    101.40 o 
 -10   2   4        1.93      -21.82     12.34 o 
  -8   2   4     8961.02     9072.22    151.54 o 
  -6   2   4     8598.22     8682.04    163.15 o 
  -4   2   4    14821.54    15107.04    292.43 o 
  -2   2   4      132.99       88.70     24.26 o 
   0   2   4     6749.52     6010.77    214.37 o 
   2   2   4     1485.54     1369.30     57.18 o 
   4   2   4       49.62       18.33     11.44 o 
   6   2   4     2068.73     1920.81     49.86 o 
   8   2   4     1390.70     1433.80     64.14 o 
  10   2   4     1638.12     1775.05     62.34 o 
  12   2   4      701.18      715.35     57.40 o 
  14   2   4     1036.28     1185.38     46.73 o 
  16   2   4     1988.72     1782.74     52.56 o 
  18   2   4      727.67      624.37     46.66 o 
  20   2   4        0.06        3.96     22.09 o 
  22   2   4     6638.43     6183.62    138.33 o 
  24   2   4       72.53       94.89     29.94 o 
  26   2   4     2670.27     2688.87     91.33 o 
  28   2   4      754.69      667.12     66.23 o 
  30   2   4      933.98      787.82     58.68 o 
  32   2   4      634.86      701.59     59.29 o 
  34   2   4       71.51       79.82     36.67 o 
  36   2   4        6.41      -23.21     35.78 o 
  38   2   4      166.61      158.75     50.14 o 
  40   2   4      357.20      341.11     82.16 o 
 -43   3   4      905.90      832.32     87.91 o 
 -41   3   4     2371.93     2461.21    118.16 o 
 -39   3   4       45.54      -38.43     37.33 o 
 -37   3   4     3001.95     3331.72    118.71 o 
 -35   3   4       17.29       74.32     30.70 o 
 -33   3   4     1251.05     1377.44     64.68 o 
 -31   3   4     2832.88     3028.75    134.59 o 
 -29   3   4      943.71      986.64     81.13 o 
 -27   3   4      547.36      526.06     52.63 o 
 -25   3   4      216.26      204.44     39.37 o 
 -23   3   4       13.26       39.23     27.97 o 
 -21   3   4      149.16      168.73     31.74 o 
 -19   3   4     1211.58      472.78    316.68 o 
 -15   3   4     1381.14     1217.25     65.85 o 
 -13   3   4     3526.27     3594.56     80.16 o 
 -11   3   4        6.01      -23.66     12.94 o 
  -9   3   4      330.19      330.27     19.84 o 
  -7   3   4     2024.62     1856.62     76.45 o 
  -5   3   4      511.94      439.20     26.82 o 
  -3   3   4        0.91       -5.25     12.89 o 
  -1   3   4    12126.58    12192.00    240.36 o 
   1   3   4     2741.37     2836.90     74.14 o 
   3   3   4     2194.05     2205.72     69.84 o 
   5   3   4     6986.68     7082.74    125.23 o 
   7   3   4       61.81       56.49     16.00 o 
   9   3   4       26.36      -16.51     22.04 o 
  11   3   4      890.99      987.99     73.11 o 
  13   3   4     1759.42     1759.29     88.01 o 
  15   3   4      163.06       66.69     26.78 o 
  17   3   4     4923.53     4613.72    129.45 o 
  19   3   4      177.52      108.11     41.17 o 
  21   3   4        0.55       39.80     33.26 o 
  23   3   4     1016.33     1201.77     72.04 o 
  25   3   4      629.48      556.54     55.53 o 
  27   3   4     2013.08     2113.60    100.54 o 
  29   3   4      360.75      275.74     46.93 o 
  31   3   4       28.55       61.35     38.70 o 
  33   3   4     2893.38     3241.92    181.50 o 
  35   3   4      625.51      651.51     90.45 o 
  37   3   4      416.44      439.96     65.41 o 
 -36   4   4      109.87       84.11     63.35 o 
 -34   4   4     1301.16     1642.48    133.91 o 
 -32   4   4        8.75        7.86     49.72 o 
 -30   4   4     1795.03     1895.72    150.30 o 
 -28   4   4      500.06      500.95     72.84 o 
 -26   4   4        0.02       25.65     40.58 o 
 -24   4   4        0.01      -21.74     31.01 o 
 -22   4   4     1511.13     1390.82     86.46 o 
 -20   4   4      801.13      802.54     65.32 o 
 -18   4   4      897.08     1009.58     68.63 o 
 -16   4   4     2763.00     3060.72    107.60 o 
 -14   4   4       20.36       33.48     28.03 o 
 -12   4   4       57.25       66.97     26.33 o 
 -10   4   4     1072.07      960.81     53.71 o 
  -8   4   4      541.48      578.21     39.50 o 
  -6   4   4     3015.18     3229.77     82.14 o 
  -4   4   4      280.41      232.76     48.62 o 
  -2   4   4      166.40      161.54     27.74 o 
   0   4   4     5189.90     5288.57    116.72 o 
   2   4   4        7.03      -30.64     21.27 o 
   4   4   4      553.07      501.63     56.07 o 
   6   4   4      540.40      658.47     36.69 o 
   8   4   4       15.37        9.64     23.91 o 
  10   4   4        4.23       33.84     26.58 o 
  12   4   4      365.67      374.28     44.77 o 
  14   4   4     2097.93     2332.69    103.15 o 
  16   4   4      391.29      301.89     45.81 o 
  18   4   4       25.54       25.99     35.49 o 
  20   4   4       54.36       64.89     56.05 o 
  22   4   4        5.86       -7.20     34.73 o 
  24   4   4       15.18       20.75     51.65 o 
  26   4   4      301.62      352.25     58.08 o 
  28   4   4      384.86      484.46     81.51 o 
  30   4   4      943.21      839.03     82.87 o 
  32   4   4      326.56      186.23     70.20 o 
 -29   5   4     1331.23     1313.16    248.49 o 
 -27   5   4      166.81      180.87     75.35 o 
 -25   5   4      813.86      980.17     93.10 o 
 -23   5   4      143.16      189.29     53.03 o 
 -21   5   4       72.66       51.64     42.17 o 
 -19   5   4      195.16       63.94     57.01 o 
 -17   5   4      156.83      107.00     41.82 o 
 -15   5   4       44.88       55.33     37.17 o 
 -13   5   4     1268.39     1358.32     80.59 o 
 -11   5   4      159.54      117.78     35.52 o 
  -9   5   4      200.64      206.40     43.77 o 
  -7   5   4     1689.08     1877.75    102.12 o 
  -5   5   4      700.38      743.70     74.37 o 
  -3   5   4      512.87      453.98     47.43 o 
  -1   5   4        0.21      -28.06     29.06 o 
   1   5   4     2812.50     2632.81    110.21 o 
   3   5   4     1410.06     1557.50     86.33 o 
   5   5   4      564.07      440.72     69.58 o 
   7   5   4       23.82       29.73     27.53 o 
   9   5   4      847.03     1039.25     66.96 o 
  11   5   4     1869.60     2228.15     96.43 o 
  13   5   4      147.76      142.64     53.80 o 
  15   5   4      106.77       44.01     37.61 o 
  17   5   4       66.63        2.30     35.59 o 
  19   5   4       84.61       89.31     42.48 o 
  21   5   4      450.57      486.82     66.41 o 
  23   5   4      197.66      174.63     53.61 o 
  25   5   4      216.40      220.92     57.47 o 
 -12   6   4       88.81       24.97     47.16 o 
 -10   6   4       27.87       62.28     40.98 o 
  -8   6   4     1529.94     1672.54    140.83 o 
  -6   6   4     2228.97     2291.46    163.44 o 
  -4   6   4       26.97      -11.51     43.90 o 
  -2   6   4     1435.49     1463.49    179.01 o 
   0   6   4      350.37      397.34     85.79 o 
   2   6   4      184.04      227.52     55.70 o 
   4   6   4       87.65       91.52     46.65 o 
   6   6   4        5.24      -14.45     30.59 o 
   8   6   4      130.15      162.40     52.23 o 
 -47   1   5       11.28       79.11     65.14 o 
 -45   1   5        4.74      -20.26     49.00 o 
 -43   1   5     1521.69     1938.94    124.12 o 
 -41   1   5      147.09      155.89     50.96 o 
 -39   1   5     1244.29     1106.18     89.23 o 
 -37   1   5     3818.15     4037.18    110.25 o 
 -35   1   5      641.94      616.15     49.22 o 
 -33   1   5     1479.63     1797.57     85.72 o 
 -31   1   5     1802.48     1820.29     79.49 o 
 -29   1   5     6834.12     6718.78    134.83 o 
 -27   1   5      215.04      178.32     26.31 o 
 -25   1   5     3556.62     4011.57     90.43 o 
 -23   1   5     1987.46     2769.46     69.68 o 
 -21   1   5     4671.79     4609.83     92.87 o 
 -19   1   5      404.01      329.84     24.47 o 
 -17   1   5     4116.70     4366.82     78.95 o 
 -15   1   5    19694.70    19273.08    265.23 o 
 -13   1   5     3082.58     2957.40     88.18 o 
  -9   1   5    35637.42    35139.99    764.90 o 
  -7   1   5     6140.68     5663.09     96.30 o 
  -5   1   5    45780.39    47070.14    772.77 o 
  -3   1   5    39833.48    40625.91    729.49 o 
   1   1   5      283.64      231.20     12.71 o 
   3   1   5     2408.64     2373.70     97.50 o 
   5   1   5      165.47      206.95     22.29 o 
   9   1   5     1797.98     1993.80     53.24 o 
  11   1   5    10152.35    10980.21    162.35 o 
  13   1   5      981.91     1044.97     39.17 o 
  15   1   5     3776.30     3649.61     74.88 o 
  17   1   5     8040.68     7845.11    139.68 o 
  19   1   5      850.57      725.58     41.27 o 
  21   1   5      566.44      455.90     35.51 o 
  23   1   5     3080.33     3010.34     81.96 o 
  25   1   5      137.42      111.07     23.95 o 
  27   1   5      779.15      696.23     43.56 o 
  29   1   5     6173.63     6402.84    140.37 o 
  31   1   5       18.55      -15.50     28.69 o 
  33   1   5      377.81      372.07     51.46 o 
  35   1   5       40.64        3.31     46.48 o 
  37   1   5      509.91      657.09     86.10 o 
  39   1   5      135.07      182.96     62.58 o 
  41   1   5     1515.29     1270.20    123.21 o 
 -46   2   5      125.71       42.00     59.37 o 
 -44   2   5      850.25     1093.05    137.56 o 
 -42   2   5      285.91      258.24     57.10 o 
 -40   2   5      406.14      457.51     58.84 o 
 -38   2   5       36.99       72.78     38.36 o 
 -36   2   5        5.36      -21.38     31.32 o 
 -34   2   5      329.49      297.66     45.01 o 
 -32   2   5     1402.86     1341.23     70.19 o 
 -30   2   5      642.16      668.48     45.67 o 
 -28   2   5     1141.44     1058.92     54.16 o 
 -26   2   5       18.10       38.75     21.56 o 
 -24   2   5      244.92      200.05     26.53 o 
 -22   2   5      459.80      382.49     30.69 o 
 -20   2   5     8814.33     8720.74    137.55 o 
 -18   2   5     2642.70     2728.23     88.52 o 
 -16   2   5     3400.70     3649.80     81.51 o 
 -14   2   5     3991.52     4154.69    129.40 o 
 -12   2   5    15148.32    14367.44    374.74 o 
 -10   2   5     3074.83     2531.78     65.58 o 
  -8   2   5     1655.01     1462.94     38.98 o 
  -6   2   5     4951.39     5255.75    108.12 o 
  -4   2   5     5790.05     6021.45    122.44 o 
  -2   2   5     1762.18     2061.62     55.40 o 
   0   2   5    11910.24    12618.64    261.75 o 
   2   2   5     3721.06     3108.55     83.46 o 
   4   2   5     3848.96     4407.14     86.83 o 
   6   2   5     6713.87     7542.87    154.14 o 
   8   2   5      786.98     1030.03     58.75 o 
  10   2   5     1164.46     1257.37     68.60 o 
  12   2   5      101.71       -9.25     19.60 o 
  14   2   5     1900.31     1869.61     70.27 o 
  16   2   5     3342.78     3509.63     78.00 o 
  18   2   5        0.44       -0.38     20.36 o 
  20   2   5        3.47      -10.42     20.89 o 
  22   2   5     6199.67     5876.74    135.00 o 
  24   2   5     2852.28     2572.59    100.79 o 
  26   2   5     1394.65     1401.87     71.41 o 
  28   2   5       26.04        3.54     28.85 o 
  30   2   5     3377.05     3323.41    143.63 o 
  32   2   5       78.11       54.66     33.43 o 
  34   2   5     1342.03     1340.73     81.16 o 
  36   2   5     1221.95     1201.77     85.76 o 
  38   2   5      137.74      134.55     49.34 o 
  40   2   5      120.89      108.80     56.50 o 
 -43   3   5       22.95       30.22     46.60 o 
 -41   3   5       93.11       42.43     46.04 o 
 -39   3   5       31.44       37.19     38.79 o 
 -37   3   5       75.13       49.77     38.23 o 
 -35   3   5        0.13        0.06     36.89 o 
 -33   3   5       99.25       99.16     28.98 o 
 -31   3   5      364.08      387.39     60.37 o 
 -29   3   5       78.25       60.24     40.15 o 
 -27   3   5       11.35        0.09     31.53 o 
 -25   3   5       92.46      103.82     34.25 o 
 -23   3   5      417.60      363.79     42.12 o 
 -21   3   5       25.37       15.64     28.93 o 
 -19   3   5      326.90      104.51     74.57 o 
 -17   3   5        2.77       26.98     33.28 o 
 -15   3   5        7.73      -14.91     20.09 o 
 -13   3   5      373.19      388.98     31.22 o 
 -11   3   5      422.19      488.50     27.73 o 
  -9   3   5      796.22      892.56     30.70 o 
  -7   3   5       50.91       41.63     17.92 o 
  -5   3   5      390.44      473.39     35.00 o 
  -3   3   5      772.20      775.80     49.55 o 
  -1   3   5       16.09       19.31     21.43 o 
   1   3   5     6459.90     6847.62    146.51 o 
   3   3   5       30.63       43.10     19.75 o 
   5   3   5        0.08        2.94     13.34 o 
   7   3   5      732.33      808.11     43.10 o 
   9   3   5      883.35      965.44     48.47 o 
  11   3   5        1.08       -5.89     32.32 o 
  13   3   5      131.40       46.88     22.34 o 
  15   3   5      777.39      823.79     57.38 o 
  17   3   5        1.39       -2.46     28.20 o 
  19   3   5     4046.44     3868.63    149.71 o 
  21   3   5     1014.55     1127.31    100.34 o 
  23   3   5      973.93     1026.69     68.23 o 
  25   3   5       80.93       72.26     35.28 o 
  27   3   5       17.28       39.94     34.90 o 
  29   3   5     2989.98     2996.03    126.99 o 
  31   3   5      208.82      184.77     56.64 o 
  33   3   5        0.29       -7.44     39.26 o 
  35   3   5      169.89      180.94     37.78 o 
  37   3   5      222.97      188.00     45.50 o 
 -38   4   5     1990.24     2231.11    163.92 o 
 -36   4   5      195.41      225.04     70.75 o 
 -34   4   5      681.73      871.18    102.09 o 
 -32   4   5       97.31       81.89     52.72 o 
 -30   4   5      660.51      711.77     96.28 o 
 -28   4   5       34.25      -22.61     47.70 o 
 -26   4   5     1658.88     1866.97    120.99 o 
 -24   4   5      236.59      172.59     46.48 o 
 -22   4   5      249.89      309.03     53.05 o 
 -20   4   5     2043.22     1992.05    112.72 o 
 -18   4   5       82.63       87.07     33.34 o 
 -16   4   5      424.66      546.90     64.78 o 
 -14   4   5     7202.00     7029.30    177.22 o 
 -12   4   5      656.02      645.95     65.29 o 
 -10   4   5     4070.85     4205.91     97.43 o 
  -8   4   5       23.27      -38.62     25.51 o 
  -6   4   5     6838.31     7154.77    148.34 o 
  -4   4   5     4720.17     4893.33    111.37 o 
  -2   4   5     6639.91     6633.39    139.40 o 
   0   4   5     1279.99     1167.55     69.24 o 
   2   4   5      443.47      310.49     43.58 o 
   4   4   5      777.41      813.64     48.89 o 
   6   4   5     1812.04     1906.30    144.83 o 
   8   4   5       73.47       98.47     29.47 o 
  10   4   5       20.75      -18.53     25.89 o 
  12   4   5      127.92      111.00     33.90 o 
  14   4   5     1522.58     1484.82     86.27 o 
  16   4   5       61.40      141.49     38.68 o 
  18   4   5     1046.63     1077.13    110.25 o 
  20   4   5      247.44      281.63     77.17 o 
  22   4   5      292.60      268.87     50.67 o 
  24   4   5     1903.75     2185.47    112.32 o 
  26   4   5      928.99      981.49    123.92 o 
  28   4   5      723.57      962.54     83.41 o 
  30   4   5       30.64      -41.16     43.86 o 
  32   4   5      317.71      257.16     66.90 o 
 -29   5   5      356.18      258.19     67.38 o 
 -27   5   5      479.27      638.14    102.87 o 
 -25   5   5       93.37       47.61     47.40 o 
 -23   5   5        7.31       30.30     43.76 o 
 -21   5   5       55.02       78.23     43.53 o 
 -19   5   5        2.41        6.05     39.59 o 
 -17   5   5      239.07      126.78     69.93 o 
 -15   5   5     1168.64     1096.82     82.31 o 
 -13   5   5       42.69       12.62     31.60 o 
 -11   5   5      255.71      286.85     39.03 o 
  -9   5   5      341.88      418.10     86.34 o 
  -7   5   5      663.83      534.81     57.69 o 
  -5   5   5     1058.15     1010.43     82.41 o 
  -3   5   5     1085.54     1104.63    155.67 o 
  -1   5   5      707.18      750.56     58.58 o 
   1   5   5      475.89      552.70     70.95 o 
   3   5   5       32.58       67.39     56.59 o 
   5   5   5      252.03      231.27     39.27 o 
   7   5   5       24.86       26.04     29.32 o 
   9   5   5      214.63      213.17     39.22 o 
  11   5   5      318.99      401.84     91.78 o 
  13   5   5     2938.75     3222.10    124.87 o 
  15   5   5      381.05      454.48     58.08 o 
  17   5   5      360.17      396.03     57.73 o 
  19   5   5        0.31       17.86     41.75 o 
  21   5   5      405.98      355.39     91.07 o 
  23   5   5      509.18      557.68     95.09 o 
 -12   6   5      336.45      390.31     57.13 o 
 -10   6   5      733.45      815.34     72.04 o 
  -8   6   5      914.65      771.88    110.00 o 
  -6   6   5      354.89      247.94     95.99 o 
  -4   6   5       21.30       -3.88     47.19 o 
  -2   6   5      321.24      449.09     69.07 o 
   0   6   5      388.63      275.08     60.36 o 
   2   6   5       27.34       12.75     48.26 o 
   4   6   5       19.37       36.11     48.76 o 
   6   6   5        0.64       28.65     32.93 o 
 -48   0   6      272.93      221.69    329.49 o 
 -46   0   6     2088.53     1999.46    180.14 o 
 -44   0   6     1133.28      848.78    150.65 o 
 -42   0   6     4190.16     4522.11    229.26 o 
 -40   0   6        1.24       -2.87     57.56 o 
 -38   0   6    18643.87    18295.85    578.93 o 
 -36   0   6     9535.81     9232.29    338.04 o 
 -34   0   6      337.30      431.74     80.19 o 
 -32   0   6      620.55      567.15     64.28 o 
 -30   0   6     2588.66     2708.21    100.99 o 
 -28   0   6      375.12      315.92     39.76 o 
 -26   0   6     2586.11     2873.67    110.20 o 
 -24   0   6      576.58      506.83     51.01 o 
 -22   0   6     7976.76     8570.33    192.76 o 
 -20   0   6    28612.97    31577.80    588.74 o 
 -18   0   6     4289.27     5103.64    122.76 o 
 -16   0   6     1838.61     1641.04     50.88 o 
 -14   0   6     1510.31     1083.09     41.91 o 
 -12   0   6     3569.73     3529.42     91.32 o 
 -10   0   6     2071.15     2906.43    102.44 o 
  -8   0   6   102089.51   109023.20   2765.01 o 
  -6   0   6      111.71      320.82     43.64 o 
  -4   0   6    24084.37    26014.03    687.60 o 
  -2   0   6      999.51     1631.53     66.57 o 
   0   0   6   180805.39   187549.27   7311.96 o 
   2   0   6     7309.40     6019.89    153.49 o 
   4   0   6     3650.65     4659.83    129.10 o 
   6   0   6    19645.38    22198.73    488.20 o 
   8   0   6        0.48       18.94     13.45 o 
  10   0   6     4376.70     4724.27    121.42 o 
  12   0   6     2838.50     3239.66    107.89 o 
  14   0   6        1.01       16.71     19.47 o 
  18   0   6      154.47      206.19     34.43 o 
  20   0   6     1084.77     1121.21     71.81 o 
  22   0   6    16208.15    16385.96    309.17 o 
  24   0   6       86.84       49.23     29.09 o 
  26   0   6     7942.87     7425.19    235.27 o 
  28   0   6     4529.05     4827.60    177.44 o 
  30   0   6      170.57      121.22     46.64 o 
  32   0   6        4.50      -39.49     57.75 o 
  34   0   6       47.39       12.36     46.85 o 
  36   0   6       57.28       21.42     59.05 o 
  38   0   6     8866.21     9971.45    316.20 o 
  40   0   6       90.61      144.63    127.52 o 
  42   0   6       37.46       22.19     77.48 o 
 -49   1   6      510.47      518.85     94.35 o 
 -47   1   6      469.50      630.87     97.32 o 
 -45   1   6      379.49      548.66     86.96 o 
 -43   1   6      293.77      261.66     83.72 o 
 -41   1   6        1.88        9.25     42.12 o 
 -39   1   6       93.45      115.87     41.45 o 
 -37   1   6        4.89      -14.40     27.21 o 
 -35   1   6       67.28       73.04     29.01 o 
 -33   1   6     2714.57     2714.93     85.04 o 
 -31   1   6     2176.08     2259.42     78.14 o 
 -29   1   6     3010.60     3064.54     81.70 o 
 -27   1   6        5.79       17.73     19.91 o 
 -25   1   6      150.36      116.79     21.65 o 
 -23   1   6      214.95      173.55     22.69 o 
 -21   1   6     1186.87     1297.18     47.74 o 
 -19   1   6      453.27      436.75     27.75 o 
 -17   1   6    24409.40    27093.59    387.80 o 
 -15   1   6     3072.31     2702.16     69.81 o 
 -13   1   6    14788.79    13725.63    275.71 o 
 -11   1   6      510.57      400.36     39.15 o 
  -9   1   6      545.85      509.28     27.55 o 
  -7   1   6    12711.40    11773.71    387.29 o 
  -5   1   6    36951.64    36532.64    589.84 o 
  -3   1   6        0.17        7.95      8.88 o 
  -1   1   6    17938.98    17407.37    364.81 o 
   3   1   6     4850.21     2378.36    109.46 o 
   5   1   6      709.24      609.13     50.20 o 
   7   1   6    10598.14    10471.58    390.83 o 
   9   1   6     8198.92     8681.29    132.46 o 
  11   1   6    22988.71    23332.69    317.83 o 
  13   1   6      194.25      129.39     20.63 o 
  15   1   6     3754.93     4056.72     81.87 o 
  17   1   6       91.12       66.61     20.49 o 
  19   1   6     1155.17     1141.76     51.89 o 
  21   1   6    12214.07    11627.06    206.27 o 
  23   1   6      354.12      368.01     37.81 o 
  25   1   6      879.98     1046.96     52.20 o 
  27   1   6      259.31      290.24     32.32 o 
  29   1   6      155.22      207.09     34.80 o 
  31   1   6     1442.67     1442.10     85.89 o 
  33   1   6      101.31       79.21     39.41 o 
  35   1   6       79.90       87.27     52.22 o 
  37   1   6       35.77       16.56     49.96 o 
  39   1   6      592.48      434.09    110.69 o 
  41   1   6      128.88      198.81     71.93 o 
 -46   2   6       53.09        2.98     57.73 o 
 -44   2   6      261.74      253.59     56.00 o 
 -42   2   6      589.51      490.77     62.46 o 
 -40   2   6       10.01       57.85     38.61 o 
 -38   2   6       53.62       57.22     38.00 o 
 -36   2   6     1879.43     1782.49    140.35 o 
 -34   2   6        1.44       -5.98     26.90 o 
 -32   2   6       20.72       31.08     27.41 o 
 -30   2   6        0.99       17.83     28.59 o 
 -28   2   6     4477.47     4527.13    105.12 o 
 -26   2   6     2284.93     2255.20     69.60 o 
 -24   2   6     4863.74     4789.45    108.59 o 
 -22   2   6     3037.01     3166.41     72.41 o 
 -20   2   6     2654.87     2612.55     62.12 o 
 -18   2   6      843.13      766.83     32.65 o 
 -16   2   6     1631.45     1417.71     45.56 o 
 -14   2   6    10340.44    11253.16    282.59 o 
 -12   2   6     4502.29     4581.40    129.91 o 
 -10   2   6     4715.01     4945.64    109.07 o 
  -8   2   6    24319.01    23656.23    393.73 o 
  -6   2   6      668.04      531.74     26.42 o 
  -4   2   6      818.80      852.09     27.18 o 
  -2   2   6       99.65      233.16     15.47 o 
   0   2   6     5897.23     6182.92    128.06 o 
   2   2   6      937.53      944.58     48.75 o 
   4   2   6      424.80      376.48     28.36 o 
   6   2   6     2266.56     2777.34     88.54 o 
   8   2   6     2382.49     2419.93     91.51 o 
  10   2   6     2603.71     2442.43    123.46 o 
  12   2   6      878.92      944.46     77.03 o 
  14   2   6      128.21      114.55     18.97 o 
  16   2   6     4580.80     4437.43     98.69 o 
  18   2   6     1440.30     1315.59     58.89 o 
  20   2   6       33.67       27.51     22.81 o 
  22   2   6     4763.05     4471.79    115.00 o 
  24   2   6       27.37       16.23     26.88 o 
  26   2   6     1394.61     1356.12    127.99 o 
  28   2   6     9148.09     8901.60    194.79 o 
  30   2   6     5986.94     5808.40    149.85 o 
  32   2   6      163.17      187.91     41.26 o 
  34   2   6      347.21      395.65     51.44 o 
  36   2   6      158.79      108.25     45.03 o 
  38   2   6      384.41      356.61     66.57 o 
  40   2   6        1.17       40.55     54.86 o 
 -43   3   6       80.29      102.02     49.70 o 
 -41   3   6      112.01       39.09     43.37 o 
 -39   3   6     1322.16     1357.92     86.69 o 
 -37   3   6     1230.51     1298.65    140.75 o 
 -35   3   6     1982.74     1992.62    110.71 o 
 -33   3   6     2053.08     1975.69     83.88 o 
 -31   3   6     8107.78     8435.59    233.12 o 
 -29   3   6       30.49       69.34     39.49 o 
 -27   3   6     3562.91     3389.91    127.28 o 
 -25   3   6     7688.93     7591.10    226.18 o 
 -23   3   6       57.52       79.02     29.35 o 
 -21   3   6       84.42      146.07     30.79 o 
 -19   3   6     3584.77     2470.80    155.33 o 
 -17   3   6       51.97       31.41     21.77 o 
 -15   3   6      841.98      815.10     54.99 o 
 -13   3   6      102.70       44.85     15.91 o 
 -11   3   6     1051.62     1220.13     46.36 o 
  -9   3   6      841.64      891.16     31.42 o 
  -7   3   6       10.52       18.17     17.30 o 
  -5   3   6     5262.41     5803.28    119.43 o 
  -3   3   6     2330.60     2393.74     70.00 o 
  -1   3   6     4503.93     4542.98    108.39 o 
   1   3   6      933.58     1212.79     55.04 o 
   3   3   6       23.88       23.41     16.23 o 
   5   3   6        2.86       19.52     15.17 o 
   7   3   6      156.10       95.08     24.55 o 
   9   3   6     2406.97     2133.31    115.15 o 
  11   3   6       71.48       20.38     20.92 o 
  13   3   6       70.07       64.97     27.65 o 
  15   3   6     7567.58     7548.01    179.94 o 
  17   3   6     6271.25     6574.95    301.37 o 
  19   3   6     1634.14     1897.04     92.36 o 
  21   3   6        3.54      -30.82     26.21 o 
  23   3   6      279.51      363.49     46.95 o 
  25   3   6     4512.45     4715.48    136.48 o 
  27   3   6     3140.15     3406.31    126.88 o 
  29   3   6      902.14      893.97     74.57 o 
  31   3   6        6.97      -16.15     37.61 o 
  33   3   6     1527.58     1662.38    100.01 o 
  35   3   6       40.45       -6.95     31.64 o 
 -38   4   6      478.27      581.40     96.08 o 
 -36   4   6      926.63      747.98    115.80 o 
 -34   4   6        7.57       29.62     57.15 o 
 -32   4   6      411.82      344.79     70.41 o 
 -30   4   6     1101.44     1262.91    107.19 o 
 -28   4   6     2234.54     2028.73    130.34 o 
 -26   4   6      748.68      904.85     85.11 o 
 -24   4   6      285.63      226.95     51.69 o 
 -22   4   6      166.19      236.30     49.46 o 
 -20   4   6      524.90      526.41     61.18 o 
 -18   4   6       81.37       51.36     31.23 o 
 -16   4   6       32.73       11.38     29.28 o 
 -14   4   6      104.74       82.86     29.93 o 
 -12   4   6        1.03        2.11     32.47 o 
 -10   4   6     1518.44     1566.31     56.46 o 
  -8   4   6     1324.99     1373.97     71.80 o 
  -6   4   6     2025.22     1942.32     82.92 o 
  -4   4   6       43.97       60.99     30.60 o 
  -2   4   6        1.58       51.77     28.54 o 
   0   4   6     1339.27     1399.34     82.53 o 
   2   4   6       16.99       18.93     32.27 o 
   4   4   6      138.81      125.54     22.89 o 
   6   4   6      114.79      126.19     31.17 o 
   8   4   6      495.72      601.08     90.00 o 
  10   4   6        7.34       37.56     29.65 o 
  12   4   6      437.67      528.71     52.72 o 
  14   4   6      209.73      122.26     37.91 o 
  16   4   6      889.94      757.36     68.86 o 
  18   4   6      667.03      640.01     65.07 o 
  20   4   6       24.11       -2.23     41.04 o 
  22   4   6      953.83      965.88     76.17 o 
  24   4   6       76.04       85.29     41.63 o 
  26   4   6        1.24      -21.32     39.45 o 
  28   4   6      137.87      166.16     53.65 o 
  30   4   6       21.52       34.92     43.98 o 
 -29   5   6       15.18      -88.97     44.68 o 
 -27   5   6      507.24      502.17     76.95 o 
 -25   5   6       40.58       96.29     48.00 o 
 -23   5   6      345.83      324.22     59.24 o 
 -21   5   6        2.30       15.04     38.31 o 
 -19   5   6      281.09      292.29     52.24 o 
 -17   5   6      309.11      460.17    121.54 o 
 -15   5   6      462.25      353.32     50.59 o 
 -13   5   6     2409.92     2467.36    166.15 o 
 -11   5   6        0.12        8.41     27.79 o 
  -9   5   6      125.22      110.13     44.60 o 
  -7   5   6      606.56      571.01     79.02 o 
  -5   5   6     1168.89      957.69     79.77 o 
  -3   5   6     1856.66     1914.00     90.07 o 
  -1   5   6       41.12       36.48     34.62 o 
   1   5   6        7.81       16.86     36.70 o 
   3   5   6        1.46      -15.94     34.27 o 
   5   5   6       35.83       28.00     27.99 o 
   7   5   6      410.10      485.38     62.47 o 
   9   5   6        0.83        7.26     31.22 o 
  11   5   6      789.28      705.27    101.64 o 
  13   5   6       45.62       24.81     36.63 o 
  15   5   6     2029.48     2009.30    145.43 o 
  17   5   6     2000.00     2064.65    115.44 o 
  19   5   6      241.30      103.27     65.55 o 
  21   5   6     2624.55     2964.18    147.53 o 
  23   5   6      154.46       77.91     64.07 o 
 -12   6   6      365.44      410.14     50.56 o 
 -10   6   6      335.06      300.33     57.68 o 
  -8   6   6      232.16      225.38     84.74 o 
  -6   6   6       69.11       62.22     48.18 o 
  -4   6   6      515.10      595.99     80.20 o 
  -2   6   6       81.46      163.23     88.78 o 
   0   6   6      253.77      218.41     54.06 o 
   2   6   6        4.60      -30.92     49.03 o 
   4   6   6      632.72      534.01     77.89 o 
   6   6   6      862.05      856.68     68.35 o 
 -49   1   7      461.62      523.35     95.76 o 
 -47   1   7       23.52      105.03     66.67 o 
 -45   1   7     1536.18     1214.48    231.40 o 
 -43   1   7     1801.03     1730.82    133.82 o 
 -41   1   7      650.74      549.99     67.99 o 
 -39   1   7     2355.79     2658.56    198.93 o 
 -37   1   7        5.25       32.02     28.99 o 
 -35   1   7        6.41       39.18     27.65 o 
 -33   1   7     1671.83     1924.80     74.88 o 
 -31   1   7     1909.42     2051.16     74.70 o 
 -29   1   7      557.25      570.59     45.40 o 
 -27   1   7     3817.48     3826.33     89.37 o 
 -25   1   7     5722.06     6288.85    121.21 o 
 -23   1   7     8330.12     8349.07    146.41 o 
 -21   1   7     2301.12     2040.68     56.09 o 
 -19   1   7    21954.37    23276.39    340.19 o 
 -17   1   7      154.94      179.02     22.54 o 
 -15   1   7    25374.19    25915.99    395.32 o 
 -13   1   7     2091.52     2442.17     76.24 o 
 -11   1   7    12135.25    11749.22    232.96 o 
  -9   1   7       25.77       80.12     20.97 o 
  -7   1   7   185630.97   187910.36   3355.41 o 
  -5   1   7     3075.60     2984.82     86.47 o 
  -3   1   7    23602.68    23044.27    429.71 o 
  -1   1   7     3071.70     3093.75     83.31 o 
   7   1   7       15.98       -9.17      8.83 o 
   9   1   7      612.56      569.46     28.18 o 
  11   1   7      597.56      574.02     30.21 o 
  13   1   7     2712.17     2788.80     91.43 o 
  15   1   7     1562.06     1946.17     61.43 o 
  17   1   7    10056.45    10430.50    168.37 o 
  19   1   7        0.66      -20.12     17.08 o 
  21   1   7      106.60       70.14     21.77 o 
  23   1   7     3447.64     3367.59    104.30 o 
  25   1   7      256.77      339.44     35.08 o 
  27   1   7     3713.23     3524.20     89.47 o 
  29   1   7     1029.80     1047.43     60.93 o 
  31   1   7      772.99      587.87     53.71 o 
  33   1   7      165.68      137.69     49.60 o 
  35   1   7        0.53       98.69     51.03 o 
  37   1   7      245.39      164.17     63.44 o 
  39   1   7      811.77      797.52     99.06 o 
  41   1   7        3.41      -23.56     75.26 o 
 -46   2   7      188.76      216.39     71.80 o 
 -44   2   7     1405.78     1642.67    124.51 o 
 -42   2   7      104.75      156.91     46.83 o 
 -40   2   7      677.99      564.06     94.72 o 
 -38   2   7     1942.53     1850.56     99.68 o 
 -36   2   7       23.27       10.13     44.05 o 
 -34   2   7     2732.98     2804.11    112.52 o 
 -32   2   7      914.08      947.33     59.21 o 
 -30   2   7     1924.37     1810.99     75.10 o 
 -28   2   7        0.83       -0.14     21.57 o 
 -26   2   7       20.86       27.90     21.28 o 
 -24   2   7      163.32      196.42     27.05 o 
 -22   2   7      678.13      703.39     38.93 o 
 -20   2   7     2548.15     2577.38     60.98 o 
 -18   2   7      147.52      144.97     18.27 o 
 -16   2   7     5978.05     5031.69     95.87 o 
 -14   2   7        4.79       18.79     14.24 o 
 -12   2   7     1756.40     1896.27     73.77 o 
 -10   2   7     6285.03     6769.56    134.54 o 
  -8   2   7     1325.77     1559.74     43.55 o 
  -6   2   7     7240.63     6548.98    243.73 o 
  -4   2   7        7.36       24.04     11.86 o 
  -2   2   7     1247.09     1114.68     37.95 o 
   0   2   7     2304.97     2144.16     64.39 o 
   2   2   7     1766.44     2112.79     71.18 o 
   4   2   7      384.79      501.59     39.80 o 
   6   2   7     8294.77     8196.55    186.14 o 
   8   2   7     7976.56     8048.65    222.61 o 
  10   2   7      163.87      210.59     31.87 o 
  12   2   7      772.87      875.83     44.25 o 
  14   2   7     3195.92     3056.03     74.15 o 
  16   2   7     1119.62     1226.32     49.10 o 
  18   2   7     5189.73     5284.17    121.95 o 
  20   2   7       18.72       27.74     25.00 o 
  22   2   7      525.80      503.85     57.72 o 
  24   2   7     1021.64     1036.87     62.93 o 
  26   2   7      476.32      469.91     47.86 o 
  28   2   7      623.94      559.69     52.67 o 
  30   2   7      239.30      202.22     40.75 o 
  32   2   7        2.58        5.56     32.72 o 
  34   2   7     2636.40     3005.49    120.23 o 
  36   2   7      200.16       98.46     84.21 o 
  38   2   7      316.48      591.60    113.38 o 
 -43   3   7      138.78       82.14     49.66 o 
 -41   3   7       11.73       15.69     45.87 o 
 -39   3   7       38.99       29.08     38.57 o 
 -37   3   7      494.96      424.62     52.52 o 
 -35   3   7       66.29       19.57     32.18 o 
 -33   3   7      621.63      669.07     52.45 o 
 -31   3   7      559.29      574.55    146.89 o 
 -29   3   7      521.79      737.43     67.32 o 
 -27   3   7     1856.65     1801.02     99.22 o 
 -25   3   7       88.67       41.81     34.48 o 
 -23   3   7       22.90       10.03     29.28 o 
 -21   3   7     3235.28     3110.32    105.70 o 
 -19   3   7     1033.83      991.20    195.98 o 
 -17   3   7      195.97      165.90     64.39 o 
 -15   3   7        1.82        8.79     20.21 o 
 -13   3   7        0.72        0.01     17.31 o 
 -11   3   7      690.75      604.89     31.38 o 
  -9   3   7     1824.01     1852.08     45.87 o 
  -7   3   7     5302.16     5334.88    159.80 o 
  -5   3   7      109.14      116.87     22.06 o 
  -3   3   7        2.28       18.66     20.19 o 
  -1   3   7     1434.10     1458.68     39.34 o 
   1   3   7      582.40      662.51     29.98 o 
   3   3   7      626.69      592.77     31.31 o 
   5   3   7     1186.33     1239.05     49.97 o 
   7   3   7      160.65       72.50     38.78 o 
   9   3   7       52.74       38.49     26.40 o 
  11   3   7     1596.02     1584.32     88.08 o 
  13   3   7        3.68       21.39     25.60 o 
  15   3   7      455.26      361.09     73.25 o 
  17   3   7     1486.49     1572.98     85.10 o 
  19   3   7       25.03      -27.51     26.24 o 
  21   3   7      321.68      301.96     49.03 o 
  23   3   7       32.18       21.23     32.90 o 
  25   3   7     3189.91     3587.93    122.45 o 
  27   3   7       60.33       49.67     42.09 o 
  29   3   7       89.15       86.55     42.80 o 
  31   3   7       71.35       69.87     43.89 o 
  33   3   7      227.62      207.38     52.37 o 
  35   3   7     1247.90     1339.04     68.22 o 
 -38   4   7     4302.53     5201.97    271.00 o 
 -36   4   7       70.54      103.81     62.47 o 
 -34   4   7       28.49       28.64     75.29 o 
 -32   4   7     1420.47     1756.90    148.28 o 
 -30   4   7      793.15      708.00    107.28 o 
 -28   4   7      352.52      464.67     88.38 o 
 -26   4   7        4.46        1.82     38.37 o 
 -24   4   7      513.88      534.73     64.65 o 
 -22   4   7        0.34        3.52     33.94 o 
 -20   4   7     1359.96     1032.78     81.16 o 
 -18   4   7       18.47       30.86     46.24 o 
 -16   4   7     3465.31     3863.42    137.25 o 
 -14   4   7      873.62      899.34     59.31 o 
 -12   4   7     1567.55     1539.97     91.08 o 
 -10   4   7       34.49        3.75     18.72 o 
  -8   4   7     1035.93      888.16     44.81 o 
  -6   4   7     2507.35     2381.47     91.09 o 
  -4   4   7    10694.69    10770.60    238.20 o 
  -2   4   7       35.47       23.51     28.90 o 
   0   4   7     3410.88     3499.13    133.31 o 
   2   4   7      167.43      186.34     24.29 o 
   4   4   7      545.78      491.16     43.24 o 
   6   4   7       98.36       73.05     29.09 o 
   8   4   7     2199.60     1953.67     96.30 o 
  10   4   7       28.29       39.59     29.18 o 
  12   4   7        3.63      -51.05     28.83 o 
  14   4   7      634.72      631.80     60.57 o 
  16   4   7     2906.71     2803.59    173.46 o 
  18   4   7      697.05      500.96     61.19 o 
  20   4   7       73.70       32.30     39.91 o 
  22   4   7      499.82      483.20     60.74 o 
  24   4   7       53.24       48.14     40.56 o 
  26   4   7      207.38      216.54     50.22 o 
  28   4   7      140.36       97.56     47.01 o 
  30   4   7      263.14      313.19     60.46 o 
 -29   5   7       77.41       10.49     50.03 o 
 -27   5   7      325.16      295.07     66.70 o 
 -25   5   7        4.45       53.66     46.63 o 
 -23   5   7       77.23       96.34     48.86 o 
 -21   5   7        2.00       -9.31     38.00 o 
 -19   5   7      521.85      545.18     64.58 o 
 -17   5   7     2358.24     2384.88    110.95 o 
 -15   5   7       48.60       38.20     41.61 o 
 -13   5   7      145.48       66.95     47.05 o 
 -11   5   7      381.06      436.46    102.64 o 
  -9   5   7     1392.58     1511.14    128.46 o 
  -7   5   7      300.99      303.80     83.54 o 
  -5   5   7     2847.93     2906.40    137.32 o 
  -3   5   7       71.71       58.40     40.06 o 
  -1   5   7       77.72       58.74     37.80 o 
   1   5   7      458.88      441.56     55.83 o 
   3   5   7       65.99       40.83     38.10 o 
   5   5   7       79.83       70.23     38.90 o 
   7   5   7     1377.38     1614.52    107.76 o 
   9   5   7       55.57       62.39     35.66 o 
  11   5   7     1587.72     1691.52     91.68 o 
  13   5   7        1.59       20.14     36.95 o 
  15   5   7      235.96      232.51     50.27 o 
  17   5   7       81.48       71.47     42.60 o 
  19   5   7     1964.86     2156.84    141.06 o 
  21   5   7        2.30       -9.21     47.39 o 
 -12   6   7      576.93      630.06     59.12 o 
 -10   6   7       34.38       45.56     50.72 o 
  -8   6   7        1.91       -2.60     46.94 o 
  -6   6   7     1031.66      906.33    101.48 o 
  -4   6   7      241.98      200.68     63.03 o 
  -2   6   7        0.79       -3.37     49.52 o 
   0   6   7      650.92      631.50    181.71 o 
   2   6   7       79.17      145.31     81.96 o 
   4   6   7      157.03      210.91     42.72 o 
 -50   0   8     1130.02     1019.24    196.98 o 
 -48   0   8      726.32      634.47    112.03 o 
 -46   0   8      170.81      164.56     80.09 o 
 -44   0   8     1094.36     1026.95    221.75 o 
 -42   0   8     2269.64     2461.38    194.15 o 
 -40   0   8     2547.28     2734.02    236.94 o 
 -38   0   8     1008.76     1187.86     99.60 o 
 -36   0   8      649.74      429.67    132.25 o 
 -34   0   8    12977.37    12370.99    338.68 o 
 -32   0   8     3217.76     3287.58    103.85 o 
 -30   0   8     2218.15     2109.30     83.59 o 
 -28   0   8       15.55       -3.52     20.08 o 
 -26   0   8     1339.66     1558.35     73.91 o 
 -24   0   8     5079.35     5177.42    136.21 o 
 -22   0   8     4613.69     4829.87    182.65 o 
 -20   0   8    35809.52    35194.64    588.87 o 
 -18   0   8     5994.62     7855.04    154.39 o 
 -16   0   8    18482.81    19385.77    333.46 o 
 -14   0   8    65333.89    69486.88   1240.04 o 
 -12   0   8      532.58      591.45     34.52 o 
 -10   0   8     2040.48     1895.99     61.55 o 
  -8   0   8        5.57       29.27     30.08 o 
  -6   0   8     8570.22     8155.60    237.48 o 
  -4   0   8      501.16      503.13     42.78 o 
  -2   0   8    53173.35    58322.77   1522.94 o 
   0   0   8    12238.91    13446.28    265.50 o 
   2   0   8     3114.88     2879.29     79.01 o 
   4   0   8    10598.29    10230.32    245.28 o 
   6   0   8    45136.09    46859.63    961.02 o 
   8   0   8    11507.88    12947.59    239.27 o 
  10   0   8     3337.00     3329.44    137.99 o 
  12   0   8    35471.48    36228.51    846.69 o 
  16   0   8     7275.04     7363.14    236.34 o 
  18   0   8     1601.64     2020.15    162.10 o 
  20   0   8     5616.48     5416.10    171.47 o 
  22   0   8      329.26      409.73     43.85 o 
  24   0   8     4413.21     4398.99    140.06 o 
  26   0   8       17.83      -43.52     34.03 o 
  28   0   8     1072.67     1582.30    156.11 o 
  30   0   8        7.89      -34.74     41.03 o 
  32   0   8     2319.60     2107.98    195.28 o 
  34   0   8     4213.01     4374.55    185.85 o 
  36   0   8      657.27      681.69    103.02 o 
  38   0   8     1532.11     1539.71    221.33 o 
  40   0   8      144.60      273.33     74.38 o 
 -49   1   8      345.55      263.67     80.19 o 
 -47   1   8      754.63      681.79     99.44 o 
 -45   1   8      970.32      971.20    107.29 o 
 -43   1   8      998.43      864.82    109.62 o 
 -41   1   8      572.11      705.54     74.62 o 
 -39   1   8      252.05      163.29     56.40 o 
 -37   1   8      956.73     1100.02     62.60 o 
 -35   1   8        1.58       -2.85     26.09 o 
 -33   1   8     2883.05     2633.28    100.12 o 
 -31   1   8      680.34      653.69     46.10 o 
 -29   1   8        8.23       -3.83     19.72 o 
 -27   1   8      263.00      264.08     37.91 o 
 -25   1   8       78.49      106.63     24.09 o 
 -23   1   8      563.80      670.06     40.45 o 
 -21   1   8     6737.55     6822.23    122.75 o 
 -19   1   8     7307.96     7227.99    133.80 o 
 -17   1   8     4392.14     4248.87     86.88 o 
 -15   1   8     2215.00     2456.81     68.40 o 
 -13   1   8      600.26      574.17     37.60 o 
  -9   1   8    33762.49    34017.84    715.57 o 
  -5   1   8     5235.69     5457.61    132.92 o 
  -3   1   8     3352.40     3203.70     79.09 o 
  -1   1   8    71414.34    70080.96   1427.90 o 
   3   1   8     8703.75     8898.07    208.92 o 
   5   1   8     1830.02     1843.96     59.15 o 
   7   1   8     1254.97     1379.52     49.28 o 
   9   1   8      562.42      680.11     33.37 o 
  11   1   8     1105.92     1393.31     49.46 o 
  13   1   8     8908.02     8562.65    140.50 o 
  15   1   8     1487.26     1239.12     48.91 o 
  17   1   8       80.18       45.61     19.12 o 
  19   1   8     3746.41     3558.80    131.29 o 
  21   1   8       96.92       84.57     23.39 o 
  23   1   8        5.94        6.60     21.58 o 
  25   1   8     6717.10     6283.11    128.48 o 
  27   1   8     2603.84     2500.08     86.86 o 
  29   1   8        2.70      -29.71     28.64 o 
  31   1   8      868.28      791.04     60.45 o 
  33   1   8      747.65      766.46     78.12 o 
  35   1   8      388.96      352.88     72.89 o 
  37   1   8       30.00       31.00     55.89 o 
  39   1   8     1117.31     1212.85    122.33 o 
 -48   2   8      241.68      320.82     78.08 o 
 -46   2   8      353.97      272.59    108.14 o 
 -44   2   8      170.49      124.88     50.38 o 
 -42   2   8      263.43      250.07     51.25 o 
 -40   2   8      616.09      589.99     62.76 o 
 -38   2   8     1879.99     1865.17     99.90 o 
 -36   2   8     2280.35     2319.24    104.92 o 
 -34   2   8     6728.78     6711.16    173.43 o 
 -32   2   8       37.37       17.07     31.47 o 
 -30   2   8     1449.70     1384.23    120.56 o 
 -28   2   8     1756.62     1739.96     74.78 o 
 -26   2   8      500.42      512.00     38.47 o 
 -24   2   8     1022.88      905.36     46.54 o 
 -22   2   8       55.43       47.09     23.08 o 
 -20   2   8     5509.61     5397.62     99.82 o 
 -18   2   8     2265.68     2277.98     53.23 o 
 -16   2   8     9386.15    10040.58    169.80 o 
 -14   2   8     7762.66     6853.87    120.89 o 
 -12   2   8    31633.56    31687.92    709.97 o 
 -10   2   8     3362.07     3659.06     94.96 o 
  -8   2   8     9422.64     9775.45    176.10 o 
  -6   2   8     5810.75     6183.47    147.91 o 
  -4   2   8    18114.66    18032.29    279.55 o 
  -2   2   8    23373.03    23034.79    706.56 o 
   0   2   8      239.16      158.36     31.64 o 
   2   2   8     4608.86     4385.74    117.03 o 
   4   2   8     2554.55     2839.05    116.33 o 
   6   2   8      515.99      382.58     53.46 o 
   8   2   8     1107.71     1410.78     54.15 o 
  10   2   8    14255.56    13147.58    219.84 o 
  12   2   8       16.23       -1.14     13.15 o 
  14   2   8      388.49      374.87     26.87 o 
  16   2   8        0.35      -12.19     20.39 o 
  18   2   8        0.33      -24.79     24.19 o 
  20   2   8     3774.18     3414.96    116.15 o 
  22   2   8     3859.37     3919.61    108.60 o 
  24   2   8     1496.27     1466.70     74.45 o 
  26   2   8     3613.12     3991.51    116.53 o 
  28   2   8      244.76      226.37     41.24 o 
  30   2   8     1251.56     1236.85     75.81 o 
  32   2   8       39.54       22.32     35.57 o 
  34   2   8      235.30      246.00     47.56 o 
  36   2   8       41.88       79.45     51.19 o 
  38   2   8      753.41      631.13     91.58 o 
 -43   3   8      237.18      131.63     50.77 o 
 -41   3   8      102.82       82.67     51.95 o 
 -39   3   8      572.65      653.04     65.74 o 
 -37   3   8      167.82      102.19     39.88 o 
 -35   3   8      522.25      483.41     55.48 o 
 -33   3   8       84.07       44.39     30.60 o 
 -31   3   8     1706.51     1784.79    124.14 o 
 -29   3   8      751.98      628.10     73.18 o 
 -27   3   8     1658.31     1745.82    181.66 o 
 -25   3   8      216.35      185.31     40.28 o 
 -23   3   8     7662.09     8180.70    206.99 o 
 -21   3   8      270.46      343.24     42.12 o 
 -19   3   8     6004.16     4875.02    469.81 o 
 -13   3   8    10783.61    10880.73    238.09 o 
 -11   3   8      257.29      282.15     37.34 o 
  -9   3   8     2443.89     2350.13     68.58 o 
  -7   3   8     7510.95     7642.74    121.88 o 
  -5   3   8       98.08       56.18     13.98 o 
  -3   3   8     8522.66     9124.80    149.04 o 
  -1   3   8     1273.60     1255.12     62.00 o 
   1   3   8       15.57      -14.40     14.10 o 
   3   3   8      346.47      271.59     27.42 o 
   5   3   8        4.08       16.12     17.25 o 
   7   3   8        1.63       27.56     19.64 o 
   9   3   8     4727.11     4608.97    142.04 o 
  11   3   8      903.08     1110.27     69.77 o 
  13   3   8      166.79      198.79     34.84 o 
  15   3   8    13629.34    13016.56    275.63 o 
  17   3   8      476.15      481.50     52.30 o 
  19   3   8     1255.96     1249.09     73.50 o 
  21   3   8     1596.38     1627.38     85.66 o 
  23   3   8      963.40      964.94     70.52 o 
  25   3   8     5083.68     5664.43    206.74 o 
  27   3   8     2568.80     3209.89    125.22 o 
  29   3   8      332.24      396.26     74.77 o 
  31   3   8      783.28      634.46     69.70 o 
  33   3   8      477.97      560.17     67.82 o 
  35   3   8      542.84      609.15     74.39 o 
 -38   4   8      283.79      284.01     78.66 o 
 -36   4   8       91.35      101.26     62.12 o 
 -34   4   8      711.46      848.02     97.20 o 
 -32   4   8        5.99      -14.77     48.92 o 
 -30   4   8      571.28      611.00     78.69 o 
 -28   4   8     1088.95     1125.16    125.04 o 
 -26   4   8      209.93      127.40     44.34 o 
 -24   4   8       88.76      137.18     43.99 o 
 -22   4   8     1294.51     1161.62     88.98 o 
 -20   4   8     8296.10     8462.25    245.34 o 
 -18   4   8        1.97        5.07     32.63 o 
 -16   4   8      158.35      128.76     43.63 o 
 -14   4   8       36.66       25.17     30.87 o 
 -12   4   8      321.69      236.68     51.36 o 
 -10   4   8      283.32      267.57     30.76 o 
  -8   4   8     6750.29     7050.57    130.57 o 
  -6   4   8      880.66     1092.14    103.07 o 
  -4   4   8     3063.21     3098.63    104.75 o 
  -2   4   8      812.02      799.54     55.67 o 
   0   4   8      121.16       98.48     46.68 o 
   2   4   8      291.41      220.43     44.77 o 
   4   4   8      762.46      858.09     56.84 o 
   6   4   8      846.31      853.31     59.62 o 
   8   4   8       49.33       37.89     30.34 o 
  10   4   8       82.67       48.85     33.10 o 
  12   4   8     1231.13     1170.02     87.15 o 
  14   4   8     2075.13     1929.45    129.74 o 
  16   4   8       18.10      -11.74     36.27 o 
  18   4   8       63.38       43.15     41.95 o 
  20   4   8     2302.63     2157.54    120.70 o 
  22   4   8      155.20      228.65     48.27 o 
  24   4   8       11.10       15.02     38.20 o 
  26   4   8       25.96       28.83     41.40 o 
  28   4   8       14.93       36.09     44.83 o 
 -29   5   8       14.64       -4.13     50.31 o 
 -27   5   8       39.05        2.31     49.81 o 
 -25   5   8       43.70       13.27     44.43 o 
 -23   5   8      101.46      131.50     49.89 o 
 -21   5   8       10.13      -44.65     38.08 o 
 -19   5   8     1175.95     1315.61     92.94 o 
 -17   5   8       19.78      -15.37     37.05 o 
 -15   5   8      760.18      720.36    144.98 o 
 -13   5   8      277.25      305.09     45.97 o 
 -11   5   8      750.21      830.45    133.13 o 
  -9   5   8      121.33      146.69     33.31 o 
  -7   5   8        5.45      -35.27     38.27 o 
  -5   5   8       20.67       79.85     44.11 o 
  -3   5   8     1152.25     1183.41    103.86 o 
  -1   5   8     3317.34     3246.95    262.14 o 
   1   5   8      208.13      143.82     33.56 o 
   3   5   8      111.26      121.72     34.09 o 
   5   5   8      696.51      760.83     59.02 o 
   7   5   8      180.75       94.36     38.11 o 
   9   5   8      828.36      890.96    108.08 o 
  11   5   8        4.51       66.18     38.54 o 
  13   5   8     1350.37     1481.87     96.39 o 
  15   5   8     1642.26     1612.70    137.07 o 
  17   5   8      113.49       -2.51     40.91 o 
  19   5   8      103.52      179.94     65.06 o 
  21   5   8      368.67      253.96     95.85 o 
 -12   6   8      558.88      736.66     98.31 o 
 -10   6   8        3.47       41.01     53.91 o 
  -8   6   8       11.22        1.00     47.72 o 
  -6   6   8       33.78      -16.46     51.36 o 
  -4   6   8      467.88      298.66     69.07 o 
  -2   6   8        1.44        3.74     72.30 o 
   0   6   8      472.92      548.54    104.99 o 
   2   6   8        0.12       21.10     34.08 o 
 -49   1   9       99.93       86.77    126.49 o 
 -47   1   9      397.55      412.48     89.86 o 
 -45   1   9     2280.23     2414.10    162.28 o 
 -43   1   9      240.19      296.11     72.73 o 
 -41   1   9        3.44       33.35     51.74 o 
 -39   1   9     3652.71     3665.63    113.93 o 
 -37   1   9     3538.17     3698.87    146.85 o 
 -35   1   9     3269.08     3261.26     92.68 o 
 -33   1   9     1849.21     1747.15     72.26 o 
 -31   1   9     1934.80     2069.84     81.12 o 
 -29   1   9        0.30       30.65     21.57 o 
 -27   1   9     4456.79     4702.30    101.98 o 
 -25   1   9      299.27      274.52     27.76 o 
 -23   1   9      468.64      365.41     28.02 o 
 -21   1   9     2903.01     3046.24     73.67 o 
 -19   1   9      913.11      647.14     28.86 o 
 -17   1   9      980.07      916.25     38.70 o 
 -15   1   9    43097.07    44002.93    653.49 o 
 -13   1   9    21743.98    22515.17    389.38 o 
 -11   1   9     3461.05     4003.50    151.88 o 
  -7   1   9    22416.77    21884.12    427.39 o 
  -5   1   9        4.54        2.28     10.84 o 
   1   1   9     1733.02     1842.31    115.86 o 
   3   1   9       47.99       74.82     26.24 o 
   5   1   9       97.55      159.41     20.83 o 
   7   1   9    20477.19    21279.41    338.76 o 
   9   1   9      191.98      185.01     24.91 o 
  11   1   9       83.61       -0.68     13.14 o 
  13   1   9      181.02      206.26     24.86 o 
  15   1   9      253.90      170.62     26.36 o 
  17   1   9       15.60        3.01     17.16 o 
  19   1   9     6315.83     6325.95    128.55 o 
  21   1   9      321.42      257.33     30.99 o 
  23   1   9     1618.03     1676.45     67.85 o 
  25   1   9      317.78      285.56     39.25 o 
  27   1   9      101.71       75.05     29.78 o 
  29   1   9      801.52      683.16     56.22 o 
  31   1   9     1718.94     1484.58     89.67 o 
  33   1   9       68.52       67.83     45.19 o 
  35   1   9     1398.10     1506.50    161.06 o 
  37   1   9       58.46       99.20     60.37 o 
  39   1   9     2222.07     2381.21    185.81 o 
 -48   2   9      239.07      154.68    142.95 o 
 -46   2   9     1120.71     1178.51    125.23 o 
 -44   2   9      366.12      409.84     61.73 o 
 -42   2   9       41.95       -2.17     40.23 o 
 -40   2   9      412.18      406.09     56.07 o 
 -38   2   9      865.41      874.36     71.18 o 
 -36   2   9        0.02       30.28     36.26 o 
 -34   2   9     1057.43     1177.36     86.10 o 
 -32   2   9     6065.54     6145.93    203.77 o 
 -30   2   9       45.81      -15.56     28.59 o 
 -28   2   9     2704.24     2501.19     83.68 o 
 -26   2   9      346.77      385.92     60.20 o 
 -24   2   9        2.27      -11.34     18.66 o 
 -22   2   9     4031.67     3958.44     82.09 o 
 -20   2   9      533.91      566.57     30.03 o 
 -18   2   9    11872.92    12182.51    188.60 o 
 -16   2   9      818.26     1044.51     37.32 o 
 -14   2   9     9859.68     9056.27    212.15 o 
 -12   2   9     6073.00     5313.53     95.90 o 
 -10   2   9      487.38      267.28     26.29 o 
  -8   2   9     1811.33     1502.17     51.78 o 
  -6   2   9        7.94       -9.94     10.83 o 
  -4   2   9     9568.98    10761.84    245.79 o 
   0   2   9     5447.87     5460.03    135.55 o 
   2   2   9     1211.45     1578.35     49.37 o 
   4   2   9     1259.29     1304.22     70.26 o 
   6   2   9      170.03      274.76     30.74 o 
   8   2   9      697.83      648.95     40.84 o 
  10   2   9      443.12      444.24     29.49 o 
  12   2   9     3354.78     3558.36     75.87 o 
  14   2   9      355.24      374.59     31.27 o 
  16   2   9     6577.94     6621.56    142.98 o 
  18   2   9      420.49      490.00     37.20 o 
  20   2   9     4705.73     4798.02    121.33 o 
  22   2   9      357.21      306.54     40.37 o 
  24   2   9       84.96      108.45     34.44 o 
  26   2   9      213.09      180.41     38.32 o 
  28   2   9     1578.40     1443.18     80.61 o 
  30   2   9       25.35        5.52     33.34 o 
  32   2   9      120.53       62.20     38.50 o 
  34   2   9       64.22       56.65     44.42 o 
  36   2   9      438.62      540.33     74.14 o 
 -43   3   9      330.00      391.86     87.38 o 
 -41   3   9       17.72       57.12     43.74 o 
 -39   3   9      807.98      798.60     70.11 o 
 -37   3   9      559.70      458.86     55.51 o 
 -35   3   9      609.19      623.47     55.90 o 
 -33   3   9        3.69      -52.04     26.02 o 
 -31   3   9      146.09       81.48     51.46 o 
 -29   3   9       75.41       63.66     41.42 o 
 -27   3   9      975.52      759.80     77.82 o 
 -25   3   9      162.36       41.69     38.75 o 
 -23   3   9     1474.77     1535.65    104.35 o 
 -21   3   9      763.71      650.47     72.28 o 
 -19   3   9      254.74      179.37     64.60 o 
 -17   3   9     1468.09     1413.48    110.22 o 
 -15   3   9       10.48       14.64     21.49 o 
 -13   3   9     1565.32     1492.12    111.03 o 
 -11   3   9      727.09      657.57     57.00 o 
  -9   3   9     1134.55     1134.47     45.18 o 
  -7   3   9     3252.39     3552.87     84.71 o 
  -5   3   9     1921.35     2134.39     53.25 o 
  -3   3   9      794.31      846.97     52.22 o 
  -1   3   9      567.95      635.47     36.06 o 
   1   3   9     1911.77     2071.20     63.94 o 
   3   3   9       55.89       65.45     20.37 o 
   5   3   9       19.70        0.59     21.43 o 
   7   3   9     1142.14     1080.63    112.47 o 
   9   3   9      438.94      385.61     58.68 o 
  11   3   9      476.07      488.53     46.87 o 
  13   3   9     1745.40     1848.48     84.78 o 
  15   3   9     1477.42     1430.73     85.21 o 
  17   3   9     1406.18     1476.40    163.13 o 
  19   3   9     5425.30     5355.98    143.08 o 
  21   3   9       64.05      108.19     36.96 o 
  23   3   9      255.15      167.29     54.56 o 
  25   3   9      381.16      389.67     54.47 o 
  27   3   9       69.82       35.31     40.36 o 
  29   3   9      378.98      346.53     57.76 o 
  31   3   9        3.61        3.54     44.01 o 
  33   3   9      159.93      198.15     56.48 o 
 -38   4   9      328.77      434.84     85.37 o 
 -36   4   9      214.26      216.61     87.72 o 
 -34   4   9      775.37     1001.80    105.03 o 
 -32   4   9      205.45      158.05     59.07 o 
 -30   4   9       74.93      194.00     56.54 o 
 -28   4   9      249.62      253.33     58.10 o 
 -26   4   9     1473.45     1328.60    101.84 o 
 -24   4   9      131.12       47.64     40.61 o 
 -22   4   9     6384.19     6395.22    205.66 o 
 -20   4   9     1225.84     1296.55     90.45 o 
 -18   4   9     1438.62     1656.55     92.07 o 
 -16   4   9      325.97      379.26     51.05 o 
 -14   4   9      106.46      122.04     39.97 o 
 -12   4   9      319.51      224.29     57.44 o 
 -10   4   9     2065.67     2260.93    112.87 o 
  -8   4   9     2059.09     2243.11     62.84 o 
  -6   4   9      162.71      213.40     24.82 o 
  -4   4   9     1835.84     1824.06     49.38 o 
  -2   4   9     2118.30     1908.32     62.43 o 
   0   4   9      448.26      448.20     41.96 o 
   2   4   9     2281.72     2395.25    110.42 o 
   4   4   9      406.30      418.81     52.92 o 
   6   4   9     1729.62     1747.07     84.90 o 
   8   4   9     1492.98     1383.53     80.41 o 
  10   4   9       41.43       37.05     31.65 o 
  12   4   9       13.73       15.08     33.77 o 
  14   4   9      980.01      904.37    129.56 o 
  16   4   9     2764.23     2644.28    120.86 o 
  18   4   9      286.11      262.91     51.93 o 
  20   4   9       28.73       22.62     36.65 o 
  22   4   9      170.15      154.31     44.86 o 
  24   4   9      215.40      145.72     55.58 o 
  26   4   9        7.81      -10.80     40.35 o 
  28   4   9      339.15      397.49     61.19 o 
 -29   5   9       25.55      124.22     55.86 o 
 -27   5   9        0.06      -26.13     48.30 o 
 -25   5   9      402.82      317.28     62.55 o 
 -23   5   9      121.91      137.94     50.61 o 
 -21   5   9     1599.36     1688.43    110.46 o 
 -19   5   9      356.02      423.41     59.51 o 
 -17   5   9     1275.68     1325.08    102.82 o 
 -15   5   9       96.69       53.11     36.58 o 
 -13   5   9       29.45       28.95     32.88 o 
 -11   5   9     3152.74     3233.08    114.85 o 
  -9   5   9       90.99       70.55     33.32 o 
  -7   5   9     5272.21     4797.58    185.57 o 
  -5   5   9       81.75        0.22     49.40 o 
  -3   5   9       92.51       58.37     48.91 o 
  -1   5   9     1058.35     1037.18     99.36 o 
   1   5   9       13.44      -34.38     31.36 o 
   3   5   9      675.01      636.17     54.77 o 
   5   5   9     1733.47     1706.71    133.02 o 
   7   5   9      325.80      321.71     52.23 o 
   9   5   9        1.63       31.06     34.95 o 
  11   5   9       80.08      148.35     43.02 o 
  13   5   9      184.95      213.70     49.11 o 
  15   5   9       12.23      -39.05     36.75 o 
  17   5   9     1192.06     1160.49    194.75 o 
  19   5   9      111.10      151.52     53.75 o 
 -10   6   9        1.16       -0.68     33.77 o 
  -8   6   9      320.83      386.01     79.26 o 
  -6   6   9      192.78      171.53     66.07 o 
  -4   6   9      200.61      251.31     70.48 o 
  -2   6   9        0.28       39.52     92.07 o 
   0   6   9      139.01      115.25     61.41 o 
 -50   0  10     2034.95     2563.76    288.28 o 
 -48   0  10        5.63      -83.60     86.26 o 
 -46   0  10       14.34      118.65    134.08 o 
 -44   0  10      269.87      401.26     91.87 o 
 -42   0  10     1699.47     1955.98    177.59 o 
 -40   0  10     3730.54     3982.83    188.20 o 
 -38   0  10     1507.21     1662.03    115.34 o 
 -36   0  10     2673.98     2783.28    134.93 o 
 -34   0  10      351.72      273.35     52.22 o 
 -32   0  10     3098.55     3122.54    148.93 o 
 -30   0  10       59.84       87.82     26.85 o 
 -28   0  10      657.98      844.76     57.93 o 
 -26   0  10    14014.30    13439.22    288.88 o 
 -24   0  10    11136.72    12020.36    259.90 o 
 -22   0  10       35.67       53.43     19.44 o 
 -20   0  10    13742.06    15970.49    287.28 o 
 -18   0  10     2877.24     2590.36     78.53 o 
 -16   0  10     7226.99     8534.27    183.41 o 
 -14   0  10    32397.79    35049.43    573.12 o 
 -12   0  10     1687.59     2015.53     89.31 o 
 -10   0  10     4658.47     4693.29    159.46 o 
  -8   0  10    26977.76    26968.07    582.94 o 
  -6   0  10     7070.17     7423.15    183.32 o 
  -4   0  10      228.48      381.63     44.85 o 
  -2   0  10    31161.44    34149.65    733.54 o 
   0   0  10     2518.85     2427.19     72.82 o 
   2   0  10    15544.90    15351.81    536.83 o 
   4   0  10     3293.33     3927.91     92.98 o 
   6   0  10      143.35      123.37     22.63 o 
   8   0  10    31680.04    32244.48    550.10 o 
  10   0  10    14318.15    16739.63    348.51 o 
  12   0  10     4229.46     4389.77    199.90 o 
  14   0  10    16867.30    16907.19    417.56 o 
  16   0  10      932.51      955.44     77.66 o 
  18   0  10     2012.15     2175.58    102.04 o 
  20   0  10     1782.52     1526.07    197.22 o 
  22   0  10        9.21       23.08     46.65 o 
  24   0  10      662.89      602.18     74.95 o 
  26   0  10     1685.38     2040.25    128.41 o 
  28   0  10       52.14       17.42     57.56 o 
  30   0  10    11619.50    10536.92    317.29 o 
  32   0  10     4513.15     4238.71    182.30 o 
  34   0  10      540.62      613.07    121.47 o 
  36   0  10      617.26      756.14     95.76 o 
  38   0  10      141.47      120.46    114.17 o 
 -49   1  10        4.18      -51.02     72.93 o 
 -47   1  10      101.49       18.52     63.03 o 
 -45   1  10       32.73      147.19     62.79 o 
 -43   1  10      155.33       53.50     75.94 o 
 -41   1  10      740.74      659.43     86.22 o 
 -39   1  10      996.18      860.88     71.07 o 
 -37   1  10    10056.38    10220.50    196.58 o 
 -35   1  10     2448.89     2693.83     90.26 o 
 -33   1  10       35.11       51.31     27.40 o 
 -31   1  10      500.20      419.11     37.31 o 
 -29   1  10     1994.52     1795.11     66.15 o 
 -27   1  10     1013.87      987.68     48.06 o 
 -25   1  10     3289.24     3024.69     71.74 o 
 -23   1  10     1578.10     1504.95     48.36 o 
 -21   1  10       30.38       34.09     14.23 o 
 -19   1  10     3422.55     3712.49     81.57 o 
 -17   1  10    13141.09    13388.65    220.00 o 
 -15   1  10       86.99       11.90     17.51 o 
 -13   1  10     2136.12     2680.53     69.80 o 
 -11   1  10     4363.43     4195.43    121.04 o 
  -9   1  10     4540.83     4566.03    237.70 o 
  -7   1  10        1.92       -7.28      9.90 o 
  -5   1  10      185.48      208.92     71.48 o 
  -3   1  10    20179.53    19111.04    411.13 o 
  -1   1  10     1750.63     1614.24     49.15 o 
   1   1  10      257.81      496.16     36.29 o 
   3   1  10    18320.13    18542.85    322.11 o 
   5   1  10    10538.38    10877.47    188.34 o 
   7   1  10      294.14      343.87     29.39 o 
   9   1  10    12549.72    13404.22    230.90 o 
  11   1  10      194.85      258.57     27.52 o 
  13   1  10      108.38      112.02     20.58 o 
  15   1  10        8.07       26.24     17.43 o 
  17   1  10      208.31      106.60     28.57 o 
  19   1  10     1115.36     1309.95     59.46 o 
  21   1  10      524.53      522.34     39.62 o 
  23   1  10      917.74      895.36     50.92 o 
  25   1  10     3716.87     3441.04     99.55 o 
  27   1  10     2744.39     2592.50    103.44 o 
  29   1  10     1784.26     1690.71     85.17 o 
  31   1  10        2.91      -34.01     33.98 o 
  33   1  10       75.72       29.17     42.68 o 
  35   1  10      257.78      424.86    135.73 o 
  37   1  10       48.16       34.18     57.59 o 
 -48   2  10        3.39       -2.32     69.05 o 
 -46   2  10     1003.61      962.92    144.18 o 
 -44   2  10      153.07      139.40     61.27 o 
 -42   2  10       76.87      158.87     57.01 o 
 -40   2  10       73.76       18.15     39.73 o 
 -38   2  10     1090.63     1065.43     93.17 o 
 -36   2  10     3615.40     3381.71    131.28 o 
 -34   2  10     2651.66     2716.34    116.76 o 
 -32   2  10      180.76      198.72     47.03 o 
 -30   2  10    14407.93    14554.83    323.07 o 
 -28   2  10       12.09       35.80     44.12 o 
 -26   2  10     3523.20     3454.70    109.93 o 
 -24   2  10      598.00      543.52     39.75 o 
 -22   2  10       37.07      105.95     22.88 o 
 -20   2  10     1608.80     1453.58     44.64 o 
 -18   2  10      344.54      441.53     24.68 o 
 -16   2  10    29562.90    29150.56    448.56 o 
 -14   2  10    47444.85    46944.39    771.40 o 
 -12   2  10       92.28       42.32     15.06 o 
 -10   2  10       33.84        9.15     13.08 o 
  -8   2  10     3316.70     3542.68     75.17 o 
  -6   2  10     9990.77    10292.82    257.03 o 
  -4   2  10    10655.73    11188.51    187.14 o 
  -2   2  10     1662.73     1713.06     66.42 o 
   0   2  10      522.47      371.24     39.73 o 
   2   2  10        6.17       17.87     14.53 o 
   4   2  10     8043.40     7690.74    354.59 o 
   6   2  10     4220.41     3849.18     96.27 o 
   8   2  10     1983.53     1968.14     55.51 o 
  10   2  10     2536.14     2512.93     95.74 o 
  12   2  10       99.04      122.99     21.11 o 
  14   2  10       16.47       22.16     18.54 o 
  16   2  10      170.76      117.27     24.33 o 
  18   2  10    12837.49    12660.16    218.35 o 
  20   2  10    10240.28    10151.68    186.94 o 
  22   2  10     3832.13     3657.74    118.73 o 
  24   2  10        1.29        7.00     29.13 o 
  26   2  10      148.73      115.69     36.64 o 
  28   2  10        6.59       -6.69     32.03 o 
  30   2  10       55.33       13.28     35.77 o 
  32   2  10      131.33      102.48     45.41 o 
  34   2  10        0.00        2.76     42.53 o 
  36   2  10       48.69        4.78     55.68 o 
 -45   3  10      196.52      241.49     58.56 o 
 -43   3  10      323.84      260.37     56.00 o 
 -41   3  10       44.31       24.48     50.41 o 
 -39   3  10       65.94       19.61     39.45 o 
 -37   3  10        4.98      -31.58     35.26 o 
 -35   3  10      219.06      275.59     43.75 o 
 -33   3  10     2911.18     2879.79    106.91 o 
 -31   3  10      448.10      408.62     41.29 o 
 -29   3  10     1323.56     1190.68     97.24 o 
 -27   3  10     2033.45     1589.00    107.93 o 
 -25   3  10       26.15      -27.05     38.25 o 
 -23   3  10     2647.85     2443.11    145.29 o 
 -21   3  10     4224.10     3803.52    138.58 o 
 -19   3  10     1529.32     1495.82     78.14 o 
 -17   3  10      599.00      428.49    175.42 o 
 -11   3  10      509.94      321.11     47.06 o 
  -7   3  10     1469.48     1466.00     48.49 o 
  -5   3  10      996.38     1138.46     40.86 o 
  -3   3  10     4212.62     4011.51     97.19 o 
  -1   3  10        5.75       10.72     27.53 o 
   1   3  10      211.55      154.60     43.98 o 
   3   3  10      608.52      559.62     55.26 o 
   5   3  10     3138.50     3234.88    117.99 o 
   7   3  10      176.15      125.98     28.61 o 
   9   3  10     3743.33     3995.50    160.54 o 
  11   3  10      459.96      362.82     42.52 o 
  13   3  10      633.38      769.38     59.78 o 
  15   3  10     3308.98     3407.50    115.55 o 
  17   3  10     5502.03     5241.65    182.65 o 
  19   3  10     3460.49     3574.82    155.23 o 
  21   3  10     3220.97     3065.43    117.52 o 
  23   3  10      301.56      420.46     99.37 o 
  25   3  10      793.58      833.62     71.58 o 
  27   3  10        0.60      -16.54     38.12 o 
  29   3  10        2.41       -1.85     41.02 o 
  31   3  10      110.17       51.58     47.77 o 
  33   3  10       14.25       17.61     47.67 o 
 -38   4  10       50.92       78.78     61.08 o 
 -36   4  10      710.65      704.97     96.52 o 
 -34   4  10      233.01      252.79     66.15 o 
 -32   4  10        1.46      -21.46     44.42 o 
 -30   4  10      155.65      214.93     58.97 o 
 -28   4  10      978.58     1110.79     98.66 o 
 -26   4  10     1288.53     1274.11    100.04 o 
 -24   4  10     1843.62     1909.74    117.06 o 
 -22   4  10      202.39      170.39     60.33 o 
 -20   4  10      680.35      661.79     84.46 o 
 -18   4  10       13.42      -19.58     32.20 o 
 -16   4  10     4786.85     4761.03    157.15 o 
 -14   4  10      173.51      219.93     39.14 o 
 -12   4  10       48.19       48.23     36.86 o 
 -10   4  10      232.05      284.00     38.30 o 
  -8   4  10     3737.41     3808.66    105.73 o 
  -6   4  10     5454.27     5643.67    174.57 o 
  -4   4  10     2679.25     2475.14    153.90 o 
  -2   4  10      474.12      453.99     42.53 o 
   0   4  10       65.60       15.33     27.81 o 
   2   4  10      104.49       88.61     31.95 o 
   4   4  10      669.80      760.15    108.06 o 
   6   4  10      579.04      508.94     51.49 o 
   8   4  10      340.65      308.13     46.51 o 
  10   4  10     3937.41     3812.24    132.48 o 
  12   4  10       13.42        8.65     34.86 o 
  14   4  10      415.37      335.01     54.40 o 
  16   4  10       11.88      -32.25     39.05 o 
  18   4  10      328.09      354.12     52.39 o 
  20   4  10       65.71       34.62     37.64 o 
  22   4  10      205.02      267.55     50.74 o 
  24   4  10        0.53       11.05     40.22 o 
  26   4  10        0.03      -54.80     39.60 o 
 -31   5  10      552.12      405.07     90.40 o 
 -29   5  10       12.73      -34.69     44.48 o 
 -27   5  10     1165.97     1106.88    101.53 o 
 -25   5  10     1424.37     1423.24    109.23 o 
 -23   5  10      138.26      181.65     51.71 o 
 -21   5  10      739.00      801.78     79.19 o 
 -19   5  10       17.51       32.77     39.83 o 
 -17   5  10       15.56       90.86     40.81 o 
 -15   5  10      376.64      395.05     52.12 o 
 -13   5  10      319.96      292.19     59.57 o 
 -11   5  10       56.95       48.11     42.73 o 
  -9   5  10     1383.18     1562.38     78.46 o 
  -7   5  10       93.50       90.00     27.20 o 
  -5   5  10       11.60        1.12     33.70 o 
  -3   5  10     1689.84     1560.02     79.24 o 
  -1   5  10     1102.46     1054.79     71.28 o 
   1   5  10       84.87      113.87     54.96 o 
   3   5  10      956.05      936.36     67.41 o 
   5   5  10      498.15      415.63     53.20 o 
   7   5  10      153.85      236.49     46.74 o 
   9   5  10      944.64     1015.76    107.75 o 
  11   5  10       79.82      115.51     43.05 o 
  13   5  10        3.19      -17.17     38.47 o 
  15   5  10        2.13       10.85     41.98 o 
  17   5  10        9.81       -5.63     43.55 o 
  19   5  10      367.11      308.37     64.63 o 
  -8   6  10      108.07      137.33     93.98 o 
  -6   6  10        5.59       50.03     54.87 o 
  -4   6  10      173.59      223.31     55.15 o 
 -49   1  11      295.85      263.88     94.66 o 
 -47   1  11      191.93       20.47     64.40 o 
 -45   1  11     1669.73     1830.73    140.00 o 
 -43   1  11      287.92      218.71     64.39 o 
 -41   1  11     1553.99     1783.91    130.88 o 
 -39   1  11      930.29      912.15     72.51 o 
 -37   1  11     1453.23     1326.86     82.74 o 
 -35   1  11      133.98      199.37     34.19 o 
 -33   1  11     8436.71     8733.37    168.28 o 
 -31   1  11     2923.75     2816.14     73.10 o 
 -29   1  11     5004.83     4972.47    105.57 o 
 -27   1  11     1193.55     1232.57     48.79 o 
 -25   1  11     1760.80     2004.92     57.98 o 
 -23   1  11     4347.60     4642.76     91.73 o 
 -21   1  11      945.94      838.29     33.21 o 
 -19   1  11       55.73       67.92     20.19 o 
 -17   1  11     1361.80     1506.26     57.17 o 
 -15   1  11     1989.85     2095.90     62.75 o 
 -13   1  11        8.57       52.90     19.23 o 
 -11   1  11     1507.04     2476.98     67.25 o 
  -9   1  11    18750.17    18392.75    311.07 o 
  -7   1  11     1153.89      913.40     52.56 o 
  -5   1  11      413.87      509.68     30.85 o 
  -3   1  11      379.03      493.31     27.99 o 
  -1   1  11      658.60      451.31     27.81 o 
   1   1  11     1757.77     1661.34     55.11 o 
   3   1  11     1046.11     1113.88     45.87 o 
   5   1  11     7262.77     7757.03    145.21 o 
   7   1  11    21430.82    20852.38    337.52 o 
   9   1  11     6320.32     6587.59    134.00 o 
  11   1  11     2528.40     2417.05     83.24 o 
  13   1  11     6174.26     6552.92    134.61 o 
  15   1  11       36.68       24.07     18.03 o 
  17   1  11     1505.52     1574.37     64.83 o 
  19   1  11      668.64      604.03     44.64 o 
  21   1  11     4457.80     4242.08     99.90 o 
  23   1  11     2195.44     2018.16     82.40 o 
  25   1  11     1452.76     1187.45     71.82 o 
  27   1  11      933.80      895.01     72.31 o 
  29   1  11      132.21      127.63     42.09 o 
  31   1  11       34.78      -11.41     36.13 o 
  33   1  11      208.84      205.78     56.70 o 
  35   1  11      814.29      860.34    113.42 o 
  37   1  11       86.43       11.65     78.81 o 
 -48   2  11     1176.62     1366.40    152.33 o 
 -46   2  11     1005.74     1196.34    116.27 o 
 -44   2  11        3.92       10.36     46.17 o 
 -42   2  11       10.03        1.41     42.78 o 
 -40   2  11     1952.78     1713.32    165.55 o 
 -38   2  11      139.55      206.03     47.10 o 
 -36   2  11     2710.17     2723.29    153.05 o 
 -34   2  11      101.29       72.26     38.52 o 
 -32   2  11     1506.57     1468.30     87.28 o 
 -30   2  11      296.83      343.05     46.77 o 
 -28   2  11       79.02       55.40     31.14 o 
 -26   2  11     9306.59     9538.46    268.72 o 
 -24   2  11      733.22      628.88     61.06 o 
 -22   2  11    11607.57    11605.22    221.97 o 
 -20   2  11     1214.60     1209.84     40.23 o 
 -18   2  11       13.79       -9.49     14.60 o 
 -16   2  11     3278.82     3561.76     77.35 o 
 -14   2  11     3013.42     2922.83     72.12 o 
 -12   2  11        3.31      -35.30     17.65 o 
 -10   2  11    11327.84    12251.26    185.34 o 
  -8   2  11     4862.99     5483.68     98.14 o 
  -6   2  11     2091.67     1730.87     52.69 o 
  -4   2  11     2595.75     2796.21     64.96 o 
  -2   2  11       61.76       71.20     17.14 o 
   0   2  11     1773.10     1914.48    113.40 o 
   2   2  11    17234.43    18672.46    417.07 o 
   4   2  11     2761.33     3284.23     92.56 o 
   6   2  11     7918.32     7896.60    135.26 o 
   8   2  11     4648.15     4740.66    106.06 o 
  10   2  11     9592.92    10337.86    196.54 o 
  12   2  11       14.62       -5.90     17.75 o 
  14   2  11       19.37       24.94     21.20 o 
  16   2  11     5782.98     5284.36    115.02 o 
  18   2  11     5192.52     5270.72    117.58 o 
  20   2  11      163.56      170.88     29.52 o 
  22   2  11     2376.03     2565.66     86.74 o 
  24   2  11      241.30      177.69     51.34 o 
  26   2  11      152.42       88.77     36.51 o 
  28   2  11      983.51     1190.16     76.48 o 
  30   2  11       25.33       38.91     37.37 o 
  32   2  11        0.42        4.47     39.88 o 
  34   2  11       43.47       44.87     46.58 o 
 -45   3  11      276.02      303.10     60.99 o 
 -43   3  11      387.09      392.41     93.14 o 
 -41   3  11        5.79        5.83     40.82 o 
 -39   3  11        6.71       20.69     39.47 o 
 -37   3  11      503.83      389.31     68.26 o 
 -35   3  11       13.80       47.63     32.27 o 
 -33   3  11      201.48      163.95     64.21 o 
 -31   3  11      827.25      740.75     52.16 o 
 -29   3  11     1105.00      769.33    121.49 o 
 -27   3  11       36.64       21.59     37.95 o 
 -25   3  11      316.15      375.26    102.10 o 
 -23   3  11      738.50      879.88     77.61 o 
 -21   3  11     1601.67     1664.35    237.54 o 
 -19   3  11      180.02      203.24     41.35 o 
 -17   3  11      566.53      565.19     70.19 o 
 -15   3  11      395.23      352.98    131.98 o 
 -13   3  11      400.45      412.12     41.49 o 
 -11   3  11       51.27       36.64     16.04 o 
  -9   3  11      870.13      839.29     69.53 o 
  -7   3  11       63.00       25.81     14.82 o 
  -5   3  11      311.50      317.47     34.76 o 
  -3   3  11      982.18     1056.90     57.93 o 
  -1   3  11      752.20      734.63    210.57 o 
   1   3  11       24.37      -15.98     19.24 o 
   3   3  11      142.17      110.64     33.49 o 
   5   3  11       50.72       11.95     24.69 o 
   7   3  11      192.19      225.72     35.82 o 
   9   3  11      167.18      211.39     36.60 o 
  11   3  11      464.22      445.23     48.04 o 
  13   3  11      135.28      115.16     36.48 o 
  15   3  11     1677.24     1519.07     87.06 o 
  17   3  11     2296.55     2306.50    101.51 o 
  19   3  11      192.91      172.47     42.54 o 
  21   3  11       77.95       70.76     37.99 o 
  23   3  11      362.88      291.02     50.67 o 
  25   3  11     1371.86     1515.30    105.04 o 
  27   3  11      232.27      243.86     51.18 o 
  29   3  11      462.87      439.57     61.16 o 
  31   3  11       77.44       64.16     48.56 o 
 -38   4  11      629.05      529.11     90.74 o 
 -36   4  11      123.75       65.96     59.45 o 
 -34   4  11      242.57      262.95     68.98 o 
 -32   4  11      158.09       66.02     52.06 o 
 -30   4  11       58.15       52.84     49.63 o 
 -28   4  11     2775.71     2884.57    149.65 o 
 -26   4  11      240.49      170.93     48.63 o 
 -24   4  11       99.80       76.32     42.91 o 
 -22   4  11      930.10      830.96     77.17 o 
 -20   4  11       67.55       60.49     39.11 o 
 -18   4  11        5.19       19.22     34.70 o 
 -16   4  11     4110.41     4005.18    142.55 o 
 -14   4  11     7257.12     6717.32    234.75 o 
 -12   4  11     2882.00     3101.35    145.15 o 
 -10   4  11        2.10      -32.44     27.80 o 
  -8   4  11     1773.68     1723.62     77.68 o 
  -6   4  11     5388.94     5305.15    175.94 o 
  -4   4  11       82.83       20.30     28.77 o 
  -2   4  11     1363.56     1230.83     66.12 o 
   0   4  11     2485.02     2615.46     97.77 o 
   2   4  11      255.94      256.17     39.76 o 
   4   4  11       45.68      -18.60     29.99 o 
   6   4  11      956.20     1041.15     99.38 o 
   8   4  11     2594.04     2444.38    109.35 o 
  10   4  11      993.09     1042.85     91.93 o 
  12   4  11     9279.73     9378.48    259.66 o 
  14   4  11        7.38      -54.00     35.81 o 
  16   4  11     1765.50     1745.52     99.46 o 
  18   4  11      132.20      104.16     40.69 o 
  20   4  11        2.99       12.48     38.35 o 
  22   4  11      569.45      554.56     61.27 o 
  24   4  11      662.20      807.80     73.03 o 
  26   4  11      120.92       76.24     48.37 o 
 -31   5  11       10.12      -21.57     51.41 o 
 -29   5  11      140.40      206.04     60.71 o 
 -27   5  11      100.95       38.30     54.93 o 
 -25   5  11     1326.38     1356.25    126.99 o 
 -23   5  11      155.73      301.12     59.91 o 
 -21   5  11        5.63      -55.60     42.91 o 
 -19   5  11       73.58       74.53     41.96 o 
 -17   5  11       75.81       33.85     46.45 o 
 -15   5  11      113.73      106.05     38.14 o 
 -13   5  11       77.83      115.65     36.46 o 
 -11   5  11        8.33      -30.98     30.70 o 
  -9   5  11      101.92       75.85     28.13 o 
  -7   5  11       83.90       27.13     44.08 o 
  -5   5  11      231.50      219.43     40.75 o 
  -3   5  11     2745.43     2955.56    115.55 o 
  -1   5  11      145.42       70.30     40.50 o 
   1   5  11     2449.89     2424.58    107.58 o 
   3   5  11      225.64      239.72     50.85 o 
   5   5  11      905.53      988.21     73.28 o 
   7   5  11       85.41        8.18     36.28 o 
   9   5  11      204.56      161.75     47.40 o 
  11   5  11      220.74      204.97     77.12 o 
  13   5  11        7.08      -21.46     40.47 o 
  15   5  11      141.57       36.41     44.65 o 
  17   5  11     1695.89     1686.58    177.71 o 
 -50   0  12     2073.42     2356.86    273.34 o 
 -48   0  12      405.00      505.90    149.48 o 
 -46   0  12      226.85      200.22    114.24 o 
 -44   0  12    10137.46    10871.74    405.72 o 
 -42   0  12     7769.95     8350.47    330.68 o 
 -40   0  12     4105.67     4055.04    365.93 o 
 -38   0  12      820.37      727.53     79.08 o 
 -36   0  12      995.92     1047.62    108.70 o 
 -34   0  12      221.85      216.14     46.51 o 
 -32   0  12     2564.19     2526.09    119.30 o 
 -30   0  12     1583.89     1700.64     77.45 o 
 -28   0  12     4799.07     5222.67    142.94 o 
 -26   0  12      150.50      250.10     55.57 o 
 -24   0  12     6143.53     5864.49    149.74 o 
 -22   0  12    14083.64    15048.40    443.99 o 
 -20   0  12       85.10      184.11     46.40 o 
 -18   0  12     1242.93     1446.74     87.91 o 
 -16   0  12      271.88      238.30     28.00 o 
 -14   0  12    17960.29    19470.04    428.69 o 
 -12   0  12      256.24      375.89     32.48 o 
 -10   0  12    37784.97    40352.01    741.11 o 
  -8   0  12    27221.80    29349.61    546.65 o 
  -6   0  12      789.80      822.97     44.74 o 
  -4   0  12      861.86      862.46     46.01 o 
  -2   0  12     2626.02     2870.12     85.56 o 
   0   0  12     1145.63      985.63     85.86 o 
   2   0  12     6922.13     6750.99    141.94 o 
   4   0  12    11217.02    11681.54    223.25 o 
   6   0  12     8333.72     9642.87    218.90 o 
   8   0  12    12683.72    14396.90    308.49 o 
  10   0  12     1053.81     1053.60     57.51 o 
  12   0  12     2755.20     3592.29    218.27 o 
  14   0  12     4224.94     4090.27    136.54 o 
  16   0  12       40.81       30.39     26.16 o 
  18   0  12     1986.58     2229.64    111.49 o 
  20   0  12     9323.89     8876.95    310.75 o 
  22   0  12     8290.98     8246.78    442.99 o 
  24   0  12      800.81      848.56     84.43 o 
  26   0  12     1786.87     1401.09    134.18 o 
  28   0  12      149.86      214.99     70.34 o 
  30   0  12       13.07       72.99     54.46 o 
  32   0  12     1284.54     1570.80    126.37 o 
  34   0  12       32.43      -44.51     52.03 o 
  36   0  12     1690.25     1854.97    144.66 o 
 -51   1  12      504.90      668.58    125.11 o 
 -49   1  12      226.98      210.09     91.62 o 
 -47   1  12      253.64      141.43     92.09 o 
 -45   1  12      578.10      746.30    106.36 o 
 -43   1  12       24.59       18.11     53.58 o 
 -41   1  12      481.50      407.39     63.28 o 
 -39   1  12     2018.35     1919.77    102.06 o 
 -37   1  12       15.14      -27.42     34.23 o 
 -35   1  12     1214.10     1175.07     67.62 o 
 -33   1  12     3732.26     3747.62    144.31 o 
 -31   1  12     3999.67     3873.18    101.71 o 
 -29   1  12     2723.69     2644.48     70.60 o 
 -27   1  12     7149.43     7293.81    134.19 o 
 -25   1  12     5971.92     5881.43    111.71 o 
 -23   1  12      712.95      679.60     32.79 o 
 -21   1  12      890.26     1293.17     59.73 o 
 -19   1  12      281.38      443.18     35.57 o 
 -17   1  12     1774.83     1957.68     63.13 o 
 -15   1  12     4252.39     4700.58    107.28 o 
 -13   1  12     3916.39     4372.77     91.43 o 
 -11   1  12    19509.72    19195.36    307.89 o 
  -9   1  12    22214.10    21770.24    337.54 o 
  -7   1  12      870.75      684.32     31.59 o 
  -5   1  12     1168.67     1159.21     41.93 o 
  -3   1  12     4364.51     4721.54     94.85 o 
  -1   1  12     4415.34     4734.39    127.56 o 
   1   1  12      884.28      841.08     53.40 o 
   3   1  12     1757.80     1889.44     56.63 o 
   5   1  12     4650.83     4134.68     93.90 o 
   7   1  12     4044.89     4328.69     93.11 o 
   9   1  12    10708.83    10005.54    174.22 o 
  11   1  12     2380.80     2936.99     83.23 o 
  13   1  12     4396.68     4489.82    106.02 o 
  15   1  12     1096.64      956.68     53.03 o 
  17   1  12        2.11       -6.27     20.32 o 
  19   1  12      170.72      135.72     28.66 o 
  21   1  12       25.79       76.45     28.68 o 
  23   1  12     2703.01     2613.00     91.61 o 
  25   1  12     1289.65     1176.35     72.89 o 
  27   1  12        0.04       -0.42     32.28 o 
  29   1  12       46.51        6.83     36.51 o 
  31   1  12      174.68      175.36     51.30 o 
  33   1  12      201.54      198.06     55.50 o 
  35   1  12      340.21      358.38     63.84 o 
 -48   2  12      613.69      611.12    171.81 o 
 -46   2  12        7.27      -14.90     53.78 o 
 -44   2  12      757.70      837.16     84.63 o 
 -42   2  12       66.30       92.45     48.03 o 
 -40   2  12       13.31       47.28     41.57 o 
 -38   2  12     1534.41     1514.43     98.35 o 
 -36   2  12       34.12       32.38     38.96 o 
 -34   2  12     3941.36     3369.78    161.59 o 
 -32   2  12     1552.11     1380.80    122.88 o 
 -30   2  12      240.89      198.10     47.11 o 
 -28   2  12       38.25       45.97     29.95 o 
 -26   2  12       70.48       47.74     25.78 o 
 -24   2  12      175.12       78.84     54.20 o 
 -22   2  12        6.74       13.93     24.36 o 
 -20   2  12    12007.64    11786.50    223.87 o 
 -18   2  12       74.33       99.26     24.23 o 
 -16   2  12     6891.14     6594.63    136.11 o 
 -14   2  12    10209.57    10214.95    215.28 o 
 -12   2  12      347.44      367.61     32.62 o 
 -10   2  12    16908.05    17759.33    295.28 o 
  -8   2  12      241.59      252.27     24.14 o 
  -6   2  12     1899.79     1696.30     68.54 o 
  -4   2  12     4758.76     3841.91     90.13 o 
   0   2  12     4252.12     4761.18    124.40 o 
   2   2  12     5367.76     5192.98    118.40 o 
   4   2  12     2856.22     2605.84     63.39 o 
   6   2  12      460.87      583.04     34.73 o 
   8   2  12     1683.86     1478.13     93.91 o 
  10   2  12     2173.75     2153.73     76.53 o 
  12   2  12       77.09       59.14     22.72 o 
  14   2  12      880.25      930.25     48.29 o 
  16   2  12      100.47       35.40     22.62 o 
  18   2  12      740.74      794.93     48.67 o 
  20   2  12      478.53      384.54     39.21 o 
  22   2  12     1143.25     1005.29     83.91 o 
  24   2  12      840.15      743.17     53.32 o 
  26   2  12     1269.63     1097.49     71.00 o 
  28   2  12       64.72       80.04     39.02 o 
  30   2  12     1116.88     1172.81     87.67 o 
  32   2  12      142.91      113.54     47.64 o 
  34   2  12        0.26       63.93     51.67 o 
 -45   3  12      396.33      558.20     70.63 o 
 -43   3  12      495.17      526.55     67.57 o 
 -41   3  12      240.35      224.66     51.44 o 
 -39   3  12       80.23       59.57     40.70 o 
 -37   3  12      492.49      506.21     58.62 o 
 -35   3  12      508.98      534.26     55.01 o 
 -33   3  12      502.63      368.71     45.45 o 
 -31   3  12      530.57      546.65     47.72 o 
 -29   3  12      873.24      970.34     88.47 o 
 -27   3  12      509.26      523.31     66.83 o 
 -25   3  12     1385.14     1720.30    151.15 o 
 -23   3  12      814.70      683.04     81.65 o 
 -21   3  12    19973.79    19882.80    479.97 o 
 -19   3  12       15.11      -34.15     28.57 o 
 -17   3  12      365.81      144.83     64.49 o 
 -15   3  12      124.68       82.71     64.33 o 
 -11   3  12       81.48       27.39     17.55 o 
  -9   3  12     1294.62     1227.26    124.39 o 
  -5   3  12      627.07      726.52     66.94 o 
  -3   3  12     2666.10     2185.77    182.00 o 
   1   3  12        1.71       -4.94     22.17 o 
   3   3  12     9546.42     9616.62    206.86 o 
   5   3  12     1603.24     1484.00     73.83 o 
   7   3  12    10123.46    10471.30    227.67 o 
   9   3  12      775.42      825.51     59.95 o 
  11   3  12      273.43      239.16     39.68 o 
  13   3  12     3839.32     3754.08    122.05 o 
  15   3  12     1766.74     1814.26     96.33 o 
  17   3  12     3693.81     3953.04    121.40 o 
  19   3  12      457.35      489.35     54.03 o 
  21   3  12      421.45      397.91     52.40 o 
  23   3  12        3.64      -27.35     36.05 o 
  25   3  12      153.39      172.32     47.28 o 
  27   3  12       90.77       87.01     46.29 o 
  29   3  12      173.91      164.04     56.73 o 
  31   3  12      397.90      407.45     84.03 o 
 -38   4  12      281.53      273.15     74.17 o 
 -36   4  12       16.94      -25.41     53.63 o 
 -34   4  12       62.21      143.63     67.45 o 
 -32   4  12      257.39      361.59     86.80 o 
 -30   4  12      179.45       67.86     59.60 o 
 -28   4  12       12.83      -30.86     42.70 o 
 -26   4  12       34.09       40.45     42.12 o 
 -24   4  12      214.66      244.39     54.38 o 
 -22   4  12      946.13     1020.10     86.23 o 
 -20   4  12     2575.03     2457.50    116.76 o 
 -18   4  12     1196.92     1082.58    113.06 o 
 -16   4  12      251.57      204.04     41.29 o 
 -14   4  12     2100.20     2008.13     91.11 o 
 -12   4  12     1058.64     1035.92     99.12 o 
 -10   4  12       63.62       31.43     37.33 o 
  -8   4  12      304.01      309.12     72.16 o 
  -6   4  12      122.40       43.90     32.30 o 
  -4   4  12     1840.94     1844.77     85.62 o 
  -2   4  12       13.79       37.98     29.31 o 
   0   4  12      299.97      347.99     54.49 o 
   2   4  12      103.18       63.66     32.18 o 
   4   4  12        6.74       66.47     32.16 o 
   6   4  12       33.71       70.32     35.47 o 
   8   4  12      138.98      148.28     43.31 o 
  10   4  12       44.50       -7.07     36.33 o 
  12   4  12     3774.73     3799.84    140.78 o 
  14   4  12      297.94      437.22     60.59 o 
  16   4  12      436.35      367.88     54.89 o 
  18   4  12        4.35       42.13     41.37 o 
  20   4  12       91.83      117.36     43.23 o 
  22   4  12       81.98      114.87     45.92 o 
  24   4  12       46.01       54.03     45.39 o 
 -29   5  12       81.98      114.60     56.90 o 
 -27   5  12      284.77      373.49     69.76 o 
 -25   5  12      364.30      388.10     70.71 o 
 -23   5  12      176.49      178.92     56.23 o 
 -21   5  12     2036.73     2297.63    118.39 o 
 -19   5  12      415.64      522.72     62.47 o 
 -17   5  12      882.52      874.90     98.89 o 
 -15   5  12      739.62      735.24     65.15 o 
 -13   5  12       52.32       80.24     37.17 o 
 -11   5  12      175.59      169.80     40.72 o 
  -9   5  12     5351.38     5555.20    194.58 o 
  -7   5  12      110.91       -9.68     34.32 o 
  -5   5  12       28.34       13.30     53.98 o 
  -3   5  12      458.12      648.21     62.06 o 
  -1   5  12      527.57      562.50     60.09 o 
   1   5  12      592.47      549.05     71.92 o 
   3   5  12       35.07        8.20     36.69 o 
   5   5  12       77.91      120.81     41.48 o 
   7   5  12      745.05      930.93     91.83 o 
   9   5  12     1383.40     1360.86     95.99 o 
  11   5  12      177.94      133.31     47.98 o 
  13   5  12      133.69       59.11     44.64 o 
  15   5  12       22.02       88.80     50.66 o 
 -51   1  13      528.68      536.68    151.00 o 
 -49   1  13      357.43      193.72     87.28 o 
 -47   1  13      173.16      174.06    130.75 o 
 -45   1  13       44.74       24.13     56.71 o 
 -43   1  13     3232.68     3540.50    184.59 o 
 -41   1  13      189.80      160.78     51.21 o 
 -39   1  13       16.61      -52.29     37.13 o 
 -37   1  13      399.97      471.20    111.50 o 
 -35   1  13       14.99      -51.00     30.28 o 
 -33   1  13     2636.09     2711.52    100.48 o 
 -31   1  13      141.23      119.96     27.84 o 
 -29   1  13     4062.93     4191.27    103.45 o 
 -27   1  13      107.36      160.79     27.87 o 
 -25   1  13      128.50       88.70     18.46 o 
 -23   1  13    12408.05    12224.29    237.42 o 
 -21   1  13     3590.18     3928.17    101.32 o 
 -19   1  13       63.20       28.43     20.14 o 
 -17   1  13     8189.06     7710.05    158.42 o 
 -15   1  13     4699.47     5655.38    113.08 o 
 -13   1  13    12089.08    13508.40    245.77 o 
 -11   1  13     1095.89     1331.69     50.07 o 
  -9   1  13      801.09      718.25     32.56 o 
  -7   1  13     5075.17     6015.30    113.21 o 
  -5   1  13     5095.43     4328.74     90.44 o 
  -3   1  13     7715.57     9002.26    159.86 o 
  -1   1  13     2016.57     1827.46     89.54 o 
   1   1  13     2574.07     2698.04     69.94 o 
   3   1  13     3456.55     4462.76     98.73 o 
   5   1  13     4518.42     5328.13    113.69 o 
   7   1  13      141.31      179.97     25.47 o 
   9   1  13    14506.44    13626.94    225.68 o 
  11   1  13     3248.49     2698.12     80.35 o 
  13   1  13     8337.35     8079.36    166.79 o 
  15   1  13    11477.01    12022.41    209.06 o 
  17   1  13     1437.63     1613.66     65.15 o 
  19   1  13     3006.63     2945.83     81.86 o 
  21   1  13     1666.89     1428.65     69.71 o 
  23   1  13       68.56       92.29     29.97 o 
  25   1  13     2036.30     2059.78     96.04 o 
  27   1  13      193.56      185.71     45.41 o 
  29   1  13     1841.51     1971.00    105.13 o 
  31   1  13      495.25      565.35     72.84 o 
  33   1  13     1077.51      894.82     86.32 o 
  35   1  13      274.72      291.07     65.13 o 
 -48   2  13        7.23       67.98     73.23 o 
 -46   2  13       93.57       81.15     57.56 o 
 -44   2  13       12.76       28.46     45.21 o 
 -42   2  13      189.54      151.07     50.25 o 
 -40   2  13      272.51      237.01    110.78 o 
 -38   2  13       44.54        8.79     40.48 o 
 -36   2  13       86.54       -1.32     36.59 o 
 -34   2  13       81.83       33.22     35.69 o 
 -32   2  13      136.42       51.77     34.45 o 
 -30   2  13      959.20      881.05     67.19 o 
 -28   2  13     9131.29     9066.97    221.22 o 
 -26   2  13      227.30      317.55     62.57 o 
 -24   2  13     1813.20     1638.15    101.23 o 
 -22   2  13      247.87      184.36     59.68 o 
 -20   2  13      310.58      258.62     35.97 o 
 -18   2  13      164.23      185.76     26.51 o 
 -16   2  13     9104.35     9991.01    191.83 o 
 -14   2  13     4174.45     4434.25    101.89 o 
 -12   2  13     2064.42     2023.81     64.27 o 
 -10   2  13      391.53      305.87     23.41 o 
  -8   2  13    11183.63    11791.81    250.27 o 
  -6   2  13        3.01        5.50     16.84 o 
  -4   2  13      939.83     1043.12     53.64 o 
  -2   2  13     9094.27     9048.76    357.07 o 
   0   2  13     9938.67     9981.60    196.41 o 
   2   2  13        0.54      -24.23     12.12 o 
   4   2  13     2502.52     2240.27     67.87 o 
   6   2  13       65.69       41.58     17.47 o 
   8   2  13     1013.70      949.12     46.55 o 
  10   2  13       42.43        2.68     17.64 o 
  12   2  13      545.02      594.50     47.95 o 
  14   2  13       97.88       49.85     26.14 o 
  16   2  13     1500.47     1596.05     67.29 o 
  18   2  13        0.80       23.67     24.00 o 
  20   2  13      174.54      134.48     37.17 o 
  22   2  13     2120.51     2196.19     92.75 o 
  24   2  13      434.18      399.65     43.92 o 
  26   2  13      917.68      890.03     61.07 o 
  28   2  13     1204.50     1179.24     79.18 o 
  30   2  13      935.82      959.19     81.95 o 
  32   2  13      221.79      179.67     50.41 o 
 -45   3  13      324.76      296.29     61.85 o 
 -43   3  13      608.20      697.98     80.67 o 
 -41   3  13       26.60        3.08     39.98 o 
 -39   3  13       59.61       32.96     39.59 o 
 -37   3  13       28.66      -21.81     36.44 o 
 -35   3  13      492.52      383.68     49.98 o 
 -33   3  13      286.61      230.92     40.58 o 
 -31   3  13     4386.02     4494.08    173.83 o 
 -29   3  13        2.21       -9.06     23.46 o 
 -27   3  13      822.83      750.42     78.33 o 
 -25   3  13      567.31      695.48     81.37 o 
 -23   3  13     1246.56     1335.54    109.07 o 
 -21   3  13     1373.08     1415.69     96.76 o 
 -19   3  13      955.00     1065.42     78.49 o 
 -17   3  13       55.64       23.55     28.43 o 
 -15   3  13       31.76      -18.66     23.86 o 
 -11   3  13     1724.89     1478.28    126.41 o 
  -9   3  13      649.08      241.12    120.50 o 
  -7   3  13      298.35      273.66    120.17 o 
  -3   3  13     1681.84     1646.13    175.04 o 
  -1   3  13       18.90      -16.74     21.40 o 
   1   3  13        7.67        7.54     23.40 o 
   3   3  13       51.68       84.75     28.01 o 
   5   3  13      205.61      264.14     50.13 o 
   7   3  13     4763.91     4754.62    132.72 o 
   9   3  13     1784.02     1455.68     79.99 o 
  11   3  13       47.86       12.99     32.19 o 
  13   3  13       56.49       34.51     33.99 o 
  15   3  13      627.54      691.66     64.41 o 
  17   3  13       93.95      193.95     52.20 o 
  19   3  13       67.93       -1.36     36.55 o 
  21   3  13      618.91      690.00     70.06 o 
  23   3  13       36.56       20.02     43.05 o 
  25   3  13      495.78      639.91     97.23 o 
  27   3  13     2166.27     2625.41    132.26 o 
  29   3  13      112.57       62.47     48.82 o 
 -38   4  13       46.39        5.61     55.03 o 
 -36   4  13       71.15       85.44     59.87 o 
 -34   4  13      663.85      649.80     90.85 o 
 -32   4  13       31.14       43.54     50.14 o 
 -30   4  13       91.54        7.19     49.44 o 
 -28   4  13      197.15      266.24     61.93 o 
 -26   4  13      490.77      354.81     62.04 o 
 -24   4  13      463.33      486.75     66.56 o 
 -22   4  13     2253.41     2629.29    156.92 o 
 -20   4  13      910.61      913.38     79.64 o 
 -18   4  13      408.88      315.49     89.52 o 
 -16   4  13      123.64       46.71     33.11 o 
 -14   4  13      545.56      572.37     55.66 o 
 -12   4  13      423.81      448.76     50.30 o 
 -10   4  13     6312.32     6268.39    148.75 o 
  -8   4  13       14.52      -43.60     30.06 o 
  -6   4  13     3813.47     3778.92    132.92 o 
  -4   4  13       53.14       17.98     30.14 o 
  -2   4  13     1465.41     1681.16     83.37 o 
   0   4  13      116.75      101.25     52.86 o 
   2   4  13       16.09       14.29     29.54 o 
   4   4  13       54.50       12.58     36.06 o 
   6   4  13     1149.17     1194.69     82.19 o 
   8   4  13     3415.14     3326.72    129.40 o 
  10   4  13     7906.16     8113.60    225.84 o 
  12   4  13     1906.14     2148.98    154.36 o 
  14   4  13      117.29       51.79     40.23 o 
  16   4  13      252.76      181.52     45.76 o 
  18   4  13      196.04      161.99     71.10 o 
  20   4  13        0.42      -23.19     37.68 o 
  22   4  13     2227.95     2297.82    117.94 o 
  24   4  13      298.04      219.19     55.55 o 
 -29   5  13       55.35       69.74     54.88 o 
 -27   5  13      663.30      644.38     84.97 o 
 -25   5  13      164.40      196.98     57.90 o 
 -23   5  13      461.80      452.22     63.46 o 
 -21   5  13      829.88      867.87     78.37 o 
 -19   5  13     3414.09     3348.55    135.11 o 
 -17   5  13      153.48      292.42     51.11 o 
 -15   5  13      256.09      250.09     47.17 o 
 -13   5  13        8.91        0.53     35.43 o 
 -11   5  13       25.00       63.32     36.69 o 
  -9   5  13      218.66      173.95     44.98 o 
  -7   5  13      226.53      189.44     43.70 o 
  -5   5  13      195.80      185.13     43.89 o 
  -3   5  13        1.58       -7.50     33.67 o 
  -1   5  13       34.17       42.53     46.76 o 
   1   5  13      193.09      200.21     69.57 o 
   3   5  13        3.84       17.42     37.94 o 
   5   5  13      485.30      425.44     57.26 o 
   7   5  13     1441.39     1375.44    111.02 o 
   9   5  13       36.44       80.44     44.07 o 
  11   5  13      107.38      126.93     50.38 o 
  13   5  13      263.00      278.69     86.59 o 
  15   5  13      597.55      716.30     80.33 o 
 -52   0  14      155.02      422.02    153.06 o 
 -50   0  14     1550.45     1530.36    230.54 o 
 -48   0  14      823.87      730.28    166.31 o 
 -46   0  14       20.95       97.12    108.42 o 
 -44   0  14     4579.76     5303.53    355.48 o 
 -42   0  14      679.84      931.83    163.50 o 
 -40   0  14      264.90      328.55     97.11 o 
 -38   0  14     2691.18     2770.90    174.16 o 
 -36   0  14     8898.15     9613.38    406.09 o 
 -34   0  14     4205.82     4309.73    138.08 o 
 -32   0  14    17025.15    17828.71    439.75 o 
 -30   0  14       92.81      167.00     54.61 o 
 -28   0  14       47.04       16.09     26.35 o 
 -26   0  14     4903.65     5326.95    165.81 o 
 -24   0  14      234.25      361.63     35.77 o 
 -22   0  14    43762.15    44600.80   1037.72 o 
 -20   0  14     2369.74     2350.89     92.74 o 
 -18   0  14      189.73      127.16     43.72 o 
 -16   0  14    32397.43    30205.80   1425.70 o 
 -14   0  14     3476.70     4236.76    137.87 o 
 -12   0  14        0.96       52.15     23.06 o 
 -10   0  14      969.03      768.72     45.55 o 
  -8   0  14     1371.29     1743.53     78.30 o 
  -6   0  14    12083.18    13117.89    269.16 o 
  -4   0  14     2490.37     2798.26     84.66 o 
  -2   0  14     2694.28     3054.86    108.52 o 
   0   0  14     1472.24     1717.44     67.99 o 
   2   0  14    14881.19    16140.71    335.22 o 
   4   0  14     2096.78     2429.74    110.67 o 
   6   0  14      250.32      191.24     29.31 o 
   8   0  14     5179.86     6557.41    151.83 o 
  10   0  14     2101.66     2259.87    127.43 o 
  12   0  14     3784.92     3976.80    131.04 o 
  14   0  14     7869.75     9514.88    210.90 o 
  16   0  14       32.22      -33.45     32.66 o 
  18   0  14     3578.62     3763.73    138.86 o 
  20   0  14       11.47       38.02    116.22 o 
  22   0  14     2423.59     2571.88    183.23 o 
  24   0  14        9.72       57.22     47.35 o 
  26   0  14    11190.40    11997.73    347.83 o 
  28   0  14        0.25       31.60     49.03 o 
  30   0  14     5191.57     6286.43    236.28 o 
  32   0  14       14.07      125.33     60.87 o 
  34   0  14     1713.70     1486.47    129.81 o 
 -51   1  14     1105.78     1050.85    191.69 o 
 -49   1  14     1991.30     2255.94    265.36 o 
 -47   1  14     2448.27     2729.82    278.61 o 
 -45   1  14      266.38      153.53    106.41 o 
 -43   1  14        3.41       41.18     62.40 o 
 -41   1  14        1.31       -7.46     46.07 o 
 -39   1  14      595.99      480.90     70.35 o 
 -37   1  14        1.59      -23.38     36.94 o 
 -35   1  14      641.30      543.42     53.75 o 
 -33   1  14     6552.72     6193.06    157.99 o 
 -31   1  14     1241.24     1266.30     71.06 o 
 -29   1  14     1273.39     1525.21     64.43 o 
 -27   1  14       64.14       42.51     50.00 o 
 -25   1  14     2638.52     2830.67     87.76 o 
 -23   1  14     5674.95     6071.65    140.56 o 
 -21   1  14      438.51      423.52     62.01 o 
 -19   1  14       67.94      100.80     23.94 o 
 -17   1  14       46.95       60.39     19.78 o 
 -15   1  14     3118.66     2769.78     70.62 o 
 -13   1  14      331.92      239.73     27.83 o 
 -11   1  14       10.74        1.42     13.08 o 
  -9   1  14     6223.26     6433.60    121.27 o 
  -7   1  14     1250.37     1551.51     49.57 o 
  -5   1  14      536.54      858.81     47.41 o 
  -3   1  14       14.97       25.34     16.83 o 
  -1   1  14     3734.94     3934.72     90.10 o 
   1   1  14     9028.58     9384.00    171.50 o 
   3   1  14      426.46      390.16     32.80 o 
   5   1  14     4540.06     4994.75    147.24 o 
   7   1  14     1134.41      996.06     45.37 o 
   9   1  14      131.67       76.91     23.28 o 
  11   1  14      607.81      476.82     64.26 o 
  13   1  14       25.82       54.24     24.66 o 
  15   1  14     3462.71     3275.00    120.19 o 
  17   1  14      627.14      614.82     43.78 o 
  19   1  14      415.14      377.36     40.33 o 
  21   1  14      722.12      601.09     67.53 o 
  23   1  14       79.01       54.12     32.51 o 
  25   1  14      328.23      197.44     42.38 o 
  27   1  14       60.68        9.76     37.58 o 
  29   1  14       23.92       42.93     40.84 o 
  31   1  14      326.00      299.71     61.71 o 
  33   1  14      209.48      161.69     60.98 o 
 -48   2  14        3.44       26.69     72.58 o 
 -46   2  14        3.66       26.34     57.68 o 
 -44   2  14       24.62       14.52     45.78 o 
 -42   2  14      297.51      246.33     56.10 o 
 -40   2  14        5.05       17.68     39.54 o 
 -38   2  14     1252.62      974.48     80.28 o 
 -36   2  14      539.10      556.84     63.40 o 
 -34   2  14      869.00      723.35     67.16 o 
 -32   2  14     2531.02     2506.65    137.03 o 
 -30   2  14      127.43       82.04     34.45 o 
 -28   2  14     1602.93     1543.30     84.99 o 
 -26   2  14      215.57       93.41     35.86 o 
 -24   2  14     1135.13     1008.47     79.54 o 
 -22   2  14     8128.24     8476.50    239.97 o 
 -20   2  14     3866.19     3678.66    127.10 o 
 -18   2  14     4585.05     5025.74    138.18 o 
 -16   2  14     3644.73     3648.25     92.62 o 
 -14   2  14    11144.50    11788.46    208.21 o 
 -12   2  14       77.47       45.14     18.48 o 
 -10   2  14     5708.47     5656.70    123.36 o 
  -8   2  14      409.80      377.29     36.29 o 
  -6   2  14     1203.05     1609.63     55.63 o 
  -4   2  14     7857.08     7768.50    179.03 o 
  -2   2  14     1421.91     1488.94     58.81 o 
   0   2  14     1202.63     1309.75     44.68 o 
   2   2  14     2408.99     2312.48     62.71 o 
   4   2  14      261.48      136.19     37.83 o 
   6   2  14      220.43      164.20     32.43 o 
   8   2  14    14322.13    14472.32    302.61 o 
  10   2  14     9884.21     9224.33    197.61 o 
  12   2  14      663.50      654.92     43.17 o 
  14   2  14     3339.71     3170.46     87.06 o 
  16   2  14      106.75       78.98     25.34 o 
  18   2  14     3543.89     3452.08     95.34 o 
  20   2  14      941.77      948.70     79.43 o 
  22   2  14       88.70       69.73     30.92 o 
  24   2  14      349.65      242.26     39.70 o 
  26   2  14      435.07      416.70     48.26 o 
  28   2  14      612.93      458.75     62.04 o 
  30   2  14       69.73       44.12     45.40 o 
  32   2  14      195.87      229.58     61.47 o 
 -45   3  14      729.90      808.04    110.75 o 
 -43   3  14      463.22      468.50     65.70 o 
 -41   3  14      154.51      194.27     67.32 o 
 -39   3  14      461.14      554.15     63.01 o 
 -37   3  14     1505.72     1626.69     90.69 o 
 -35   3  14      967.09     1079.94     73.89 o 
 -33   3  14        3.28       17.05     31.09 o 
 -31   3  14      358.76      367.74     44.97 o 
 -29   3  14       24.16       19.46     26.06 o 
 -27   3  14     6452.73     6322.75    268.49 o 
 -25   3  14     6870.25     6915.07    221.99 o 
 -23   3  14    10886.82    10611.53    296.90 o 
 -21   3  14     5989.46     6138.00    196.30 o 
 -19   3  14       86.35      127.53     41.09 o 
 -17   3  14      163.31      196.76     51.99 o 
 -15   3  14      312.44      282.54     44.57 o 
 -13   3  14     8935.29     8971.75    192.58 o 
 -11   3  14     6055.26     5757.73    170.93 o 
  -9   3  14     1514.75     1548.13    129.20 o 
  -7   3  14     4550.85     4719.09    391.09 o 
  -5   3  14      149.77      105.15     28.53 o 
  -3   3  14      787.21      916.45     67.58 o 
  -1   3  14      618.77      500.56     48.57 o 
   1   3  14      305.84      256.21     36.46 o 
   3   3  14     1010.67     1144.01     66.56 o 
   5   3  14      745.63      621.58     71.76 o 
   7   3  14     2476.79     2626.08    100.08 o 
   9   3  14     1054.62     1015.58     70.20 o 
  11   3  14       16.40      -24.72     33.47 o 
  13   3  14     1950.08     1851.02    106.00 o 
  15   3  14      290.75      432.11     54.02 o 
  17   3  14      241.76      143.57     46.11 o 
  19   3  14      928.05     1041.78    112.21 o 
  21   3  14      111.63       52.61     42.28 o 
  23   3  14      451.90      420.76     61.88 o 
  25   3  14      220.28      290.86     59.14 o 
  27   3  14      114.16      134.94     55.24 o 
  29   3  14      213.46      126.95     53.22 o 
 -38   4  14      111.74       38.03     71.69 o 
 -36   4  14      138.63      127.75     88.55 o 
 -34   4  14      486.93      356.65     77.00 o 
 -32   4  14      256.77      162.36     74.70 o 
 -30   4  14      502.97      469.78     83.46 o 
 -28   4  14       82.50      156.32     56.47 o 
 -26   4  14     1123.03     1276.24    103.95 o 
 -24   4  14      839.53      811.06     82.14 o 
 -22   4  14       88.70      138.30     46.09 o 
 -20   4  14      769.67      771.27     74.85 o 
 -18   4  14        9.67       14.48     31.12 o 
 -16   4  14       22.79       -8.32     30.44 o 
 -14   4  14       87.71       99.84     47.84 o 
 -12   4  14       95.84      117.12     29.73 o 
 -10   4  14      968.19      988.00    134.27 o 
  -8   4  14      319.89      204.78     53.52 o 
  -6   4  14     3111.61     3019.38    189.34 o 
  -4   4  14      447.29      516.10     56.90 o 
  -2   4  14     5056.66     5014.66    149.32 o 
   0   4  14        1.31       18.13     31.13 o 
   2   4  14      320.13      322.29     47.72 o 
   4   4  14      446.93      506.00     60.45 o 
   6   4  14        0.15       -2.31     33.84 o 
   8   4  14      797.83      798.62    100.65 o 
  10   4  14     1163.28     1286.40     92.60 o 
  12   4  14     1962.34     1917.32    125.26 o 
  14   4  14      164.51      128.48     45.64 o 
  16   4  14        0.38      -19.14     37.91 o 
  18   4  14       59.00      106.41     45.27 o 
  20   4  14      238.91      124.36     47.72 o 
  22   4  14        3.34       14.66     43.64 o 
 -29   5  14      309.42      241.71     65.93 o 
 -27   5  14      550.85      687.02    123.72 o 
 -25   5  14      317.19      181.94     54.46 o 
 -23   5  14      587.55      702.84     74.32 o 
 -21   5  14      419.03      330.21     57.42 o 
 -19   5  14      907.45     1017.68     98.91 o 
 -17   5  14      129.93       49.29     60.39 o 
 -15   5  14      315.26      273.28     50.08 o 
 -13   5  14      135.41      143.14     41.92 o 
 -11   5  14     1696.07     1737.91     99.60 o 
  -9   5  14      235.53      294.60     50.12 o 
  -7   5  14        0.75      -34.91     33.02 o 
  -5   5  14       28.67       41.23     36.66 o 
  -3   5  14      791.41      936.15     76.77 o 
  -1   5  14      234.70      241.35     48.48 o 
   1   5  14     1020.41     1129.95     86.87 o 
   3   5  14       86.90      102.04     93.64 o 
   5   5  14      747.42     1018.30     89.40 o 
   7   5  14      368.86      415.95     75.02 o 
   9   5  14        0.45      -58.61     40.04 o 
  11   5  14      511.31      440.86     66.90 o 
  13   5  14      122.97      101.43     50.13 o 
 -51   1  15      119.51      209.34    120.89 o 
 -49   1  15      465.25      494.44    141.81 o 
 -47   1  15       55.03       22.90     87.39 o 
 -45   1  15       29.84      -65.92     76.02 o 
 -43   1  15      618.61      523.52    127.28 o 
 -41   1  15        0.39      -37.43     44.99 o 
 -39   1  15       97.66       92.70     47.31 o 
 -37   1  15      291.34      247.82     57.17 o 
 -35   1  15     3173.17     3677.78    162.26 o 
 -33   1  15      386.25      363.24     45.19 o 
 -31   1  15     7352.76     7514.73    176.91 o 
 -29   1  15     1229.38     1215.48     81.67 o 
 -27   1  15      184.56      192.71     33.44 o 
 -25   1  15     1606.77     1466.69     83.24 o 
 -23   1  15    14249.07    14392.52    274.07 o 
 -21   1  15     2894.54     2954.82     87.93 o 
 -19   1  15     1944.33     2278.56     67.02 o 
 -17   1  15     7896.94     7807.74    148.08 o 
 -15   1  15      494.57      404.57     33.02 o 
 -13   1  15     2028.15     1699.93     49.28 o 
 -11   1  15     3588.95     3349.89     76.36 o 
  -9   1  15     1678.35     2080.56     57.52 o 
  -7   1  15     5407.90     5788.65    188.60 o 
  -5   1  15    13793.48    15309.92    254.40 o 
  -3   1  15     1104.61     1039.76     52.93 o 
  -1   1  15     9057.52     9614.10    175.50 o 
   1   1  15      101.53      101.64     22.53 o 
   3   1  15     3551.05     3131.98     84.80 o 
   5   1  15      877.02     1256.08     50.82 o 
   7   1  15      489.67      421.35     35.86 o 
   9   1  15     1440.60     1476.67     62.66 o 
  11   1  15     3991.18     4122.73    140.72 o 
  13   1  15     1234.80     1235.98     60.78 o 
  15   1  15    13258.76    13420.96    219.36 o 
  17   1  15      302.22      286.76     39.06 o 
  19   1  15      352.34      303.71     40.84 o 
  21   1  15     1621.00     1815.34     89.52 o 
  23   1  15      889.08     1072.81     71.03 o 
  25   1  15      718.23      666.81     80.02 o 
  27   1  15     2987.16     3064.63    133.22 o 
  29   1  15      186.02      231.67     57.72 o 
  31   1  15     1050.42     1009.98     91.62 o 
  33   1  15      234.39      206.76     61.93 o 
 -48   2  15        4.31      -16.84     70.26 o 
 -46   2  15      500.73      510.04     97.44 o 
 -44   2  15       44.90       -2.19     44.05 o 
 -42   2  15       15.57       -8.94     41.80 o 
 -40   2  15     2511.43     2598.85    255.38 o 
 -38   2  15      403.08      307.05     55.39 o 
 -36   2  15       40.70       15.33     39.29 o 
 -34   2  15      596.52      628.81     63.31 o 
 -32   2  15       22.91        5.03     31.53 o 
 -30   2  15     2077.44     2104.93    108.18 o 
 -28   2  15      353.72      324.44     43.97 o 
 -26   2  15     1741.67     1380.10    117.37 o 
 -24   2  15     1364.99     1531.26     98.27 o 
 -22   2  15       45.14       20.84     22.94 o 
 -20   2  15     8699.59     8832.09    329.09 o 
 -18   2  15     3938.23     3797.37    121.74 o 
 -16   2  15     8992.97     8551.84    164.83 o 
 -14   2  15       30.00       16.68     15.73 o 
 -12   2  15      598.75      594.51     51.40 o 
 -10   2  15        9.71        4.63     19.63 o 
  -8   2  15      302.62      354.61     42.59 o 
  -6   2  15     1980.28     2058.83     66.13 o 
  -4   2  15      240.77      176.14     29.48 o 
  -2   2  15      545.12      549.29     25.97 o 
   0   2  15     5451.31     5236.99    119.13 o 
   2   2  15       64.41       26.62     20.73 o 
   4   2  15     5808.37     5886.89    135.58 o 
   6   2  15     4106.45     3862.19    105.26 o 
   8   2  15     5461.73     5569.86    140.97 o 
  10   2  15     3746.29     3574.22     94.41 o 
  12   2  15      278.18      237.11     31.37 o 
  14   2  15      975.13      922.18     52.52 o 
  16   2  15        7.35       26.93     24.87 o 
  18   2  15       69.97       31.92     26.55 o 
  20   2  15     2089.44     2147.56     88.27 o 
  22   2  15        3.26        9.62     28.41 o 
  24   2  15       29.69       45.96     32.03 o 
  26   2  15      459.93      497.57     86.29 o 
  28   2  15      933.83      989.59     93.35 o 
  30   2  15        4.88        6.71     42.61 o 
 -45   3  15       13.17      -41.88     45.45 o 
 -43   3  15       28.32       64.53     46.84 o 
 -41   3  15       14.74        3.83     40.28 o 
 -39   3  15      105.39       28.57     40.27 o 
 -37   3  15       96.32       40.78     40.08 o 
 -35   3  15       41.01       19.81     34.81 o 
 -33   3  15      225.13      144.17     38.68 o 
 -31   3  15      245.00      167.61     38.80 o 
 -29   3  15       82.60       91.90     36.40 o 
 -27   3  15      326.38      383.00     49.55 o 
 -25   3  15     1162.09      990.16     86.12 o 
 -23   3  15     2694.29     2730.31    213.07 o 
 -21   3  15     8624.40     8802.48    255.29 o 
 -19   3  15      349.26      236.80     48.28 o 
 -17   3  15     1111.00     1021.86     71.69 o 
 -15   3  15     8750.27     8496.08    187.80 o 
 -13   3  15       33.82       32.00     25.74 o 
 -11   3  15     4040.47     4099.41    142.36 o 
  -9   3  15    10607.24    10371.08    239.81 o 
  -7   3  15     3593.55     3881.19    119.64 o 
  -5   3  15      796.47      936.90     63.44 o 
  -3   3  15     2788.82     2477.99     95.90 o 
  -1   3  15     1409.58     1522.60     74.24 o 
   1   3  15     1303.96     1422.95     74.07 o 
   3   3  15     5549.56     5028.13    136.45 o 
   5   3  15       12.38       51.67     32.03 o 
   7   3  15     1597.63     1614.71    108.92 o 
   9   3  15       99.12      164.73     42.32 o 
  11   3  15     1026.74      914.58     76.56 o 
  13   3  15     2008.53     2252.42    120.11 o 
  15   3  15     2351.57     2243.34    112.31 o 
  17   3  15      467.63      428.45     71.21 o 
  19   3  15      931.08     1043.28     93.74 o 
  21   3  15      197.67      145.36     49.61 o 
  23   3  15        1.29      -30.20     44.44 o 
  25   3  15        1.10       -8.95     45.36 o 
  27   3  15      180.89      109.71     55.30 o 
 -38   4  15      173.51      170.22     67.62 o 
 -36   4  15      152.27      112.29     64.63 o 
 -34   4  15      760.14      703.76     95.45 o 
 -32   4  15      268.71      191.94     62.87 o 
 -30   4  15     2570.01     3115.36    164.35 o 
 -28   4  15      752.39      684.52     83.25 o 
 -26   4  15      785.77      751.73    148.55 o 
 -24   4  15     2616.90     2527.78    171.16 o 
 -22   4  15      716.31      585.42     68.70 o 
 -20   4  15       69.92       55.54     39.07 o 
 -18   4  15      681.24      825.69     70.22 o 
 -16   4  15      301.65      218.83     47.57 o 
 -14   4  15       41.67       57.76     29.22 o 
 -12   4  15      253.44      168.80     37.29 o 
 -10   4  15        1.57       14.17     32.65 o 
  -8   4  15     1542.51     1488.02     92.88 o 
  -6   4  15     3138.99     3008.93    123.27 o 
  -4   4  15     1136.64     1185.90    118.17 o 
  -2   4  15      406.26      428.31     52.17 o 
   0   4  15     3717.55     3507.69    140.87 o 
   2   4  15      586.91      479.81     88.80 o 
   4   4  15     2303.55     2395.88    156.06 o 
   6   4  15      338.49      319.39     65.45 o 
   8   4  15     8482.78     7979.52    224.25 o 
  10   4  15     2074.05     2116.30    119.88 o 
  12   4  15      401.41      367.88     56.27 o 
  14   4  15      683.22      690.12     69.99 o 
  16   4  15      326.02      436.78     77.23 o 
  18   4  15      161.03      196.41     48.73 o 
  20   4  15      918.34     1075.08     85.74 o 
  22   4  15      428.91      580.29     69.41 o 
 -29   5  15      750.55      630.77     85.05 o 
 -27   5  15       65.59      101.19     52.59 o 
 -25   5  15      825.63      959.52     87.72 o 
 -23   5  15        7.42       15.56     42.10 o 
 -21   5  15      435.15      398.43    105.58 o 
 -19   5  15      139.24      130.01     48.35 o 
 -17   5  15       26.41       33.73     33.30 o 
 -15   5  15      211.84      142.36     36.76 o 
 -13   5  15        0.33       -0.73     39.50 o 
 -11   5  15       82.37      143.36     51.75 o 
  -9   5  15       35.04      -36.26     34.23 o 
  -7   5  15      494.70      510.37     61.31 o 
  -5   5  15       40.07       41.12     40.04 o 
  -3   5  15       84.26       90.00     41.49 o 
  -1   5  15        0.24      -11.30     37.32 o 
   1   5  15      278.45      266.05     54.73 o 
   3   5  15     1132.55     1328.80    194.58 o 
   5   5  15      970.32      883.36    194.21 o 
   7   5  15      153.79      128.91     60.64 o 
   9   5  15        3.79       -2.01     44.75 o 
  11   5  15       43.17       26.38     48.42 o 
 -52   0  16     1485.87     1614.88    245.92 o 
 -50   0  16     1724.38     1632.58    235.31 o 
 -48   0  16      254.68      379.15    135.02 o 
 -46   0  16     1496.85     1542.33    220.52 o 
 -44   0  16      736.07      536.49    142.20 o 
 -42   0  16     1085.04     1232.99    184.75 o 
 -40   0  16     1497.87     1277.93    186.59 o 
 -38   0  16    17865.79    17717.50    779.41 o 
 -36   0  16      156.44      168.77     92.85 o 
 -34   0  16    11212.02    12185.33    579.79 o 
 -32   0  16     1142.38     1241.14     88.95 o 
 -30   0  16     1603.97     1875.61     81.10 o 
 -28   0  16     5772.10     6112.19    192.79 o 
 -26   0  16     2406.01     2780.29     97.40 o 
 -24   0  16        0.24       30.08     24.24 o 
 -22   0  16    20006.94    20030.17    400.56 o 
 -20   0  16      139.94      320.70     45.62 o 
 -18   0  16       11.10       16.11     22.02 o 
 -16   0  16     2967.05     3102.01    108.94 o 
 -14   0  16     2628.63     2891.85    115.15 o 
 -12   0  16       28.50       34.89     19.88 o 
 -10   0  16       37.90       39.00     20.46 o 
  -8   0  16    12168.19    14474.20    472.00 o 
  -4   0  16    19896.46    21639.68    433.04 o 
  -2   0  16      458.36      638.79     69.51 o 
   0   0  16     8369.44     8327.54    175.75 o 
   2   0  16     3407.39     2566.83     81.13 o 
   4   0  16     4983.38     4979.89    124.86 o 
   6   0  16      334.54      239.93     35.45 o 
   8   0  16    13635.15    15579.10    343.76 o 
  10   0  16      141.70      202.69     44.83 o 
  12   0  16    25859.74    25305.11    527.50 o 
  14   0  16       24.71       -0.74     52.28 o 
  16   0  16     6682.23     7176.26    242.59 o 
  18   0  16      245.98      153.98     75.25 o 
  20   0  16      242.62      202.75    141.85 o 
  22   0  16       29.48       16.91     64.33 o 
  24   0  16     1874.34     1994.37    135.58 o 
  26   0  16       10.30      -27.97     46.78 o 
  28   0  16        5.45       67.18     57.06 o 
  30   0  16      123.53      161.69     61.59 o 
  32   0  16       47.65       -0.01     56.13 o 
 -51   1  16     1486.44     1830.09    241.80 o 
 -49   1  16      728.37      694.84    155.59 o 
 -47   1  16      336.86       40.95     84.69 o 
 -45   1  16      518.87      474.93    128.30 o 
 -43   1  16       68.52       33.44     82.06 o 
 -41   1  16     1025.34     1024.35     97.86 o 
 -39   1  16      430.55      312.73     61.30 o 
 -37   1  16      614.39      521.78     78.54 o 
 -35   1  16      486.56      354.00     65.77 o 
 -33   1  16      938.19      890.93     63.22 o 
 -31   1  16       14.14      -43.61     29.75 o 
 -29   1  16      205.63      180.88     35.04 o 
 -27   1  16      216.31      186.21     33.28 o 
 -25   1  16       88.23       23.82     25.09 o 
 -23   1  16      463.54      599.76     42.00 o 
 -21   1  16    10157.87    10337.80    190.77 o 
 -19   1  16      169.65      166.29     26.35 o 
 -17   1  16        2.44        0.38     18.28 o 
 -15   1  16     2881.86     2957.48     84.93 o 
 -13   1  16      357.87      437.85     35.84 o 
 -11   1  16     1031.34     1280.97     48.58 o 
  -9   1  16     3389.58     3744.33     85.23 o 
  -7   1  16      248.45      285.94     27.42 o 
  -5   1  16        0.57        8.10     16.64 o 
  -3   1  16      483.54      425.74     32.97 o 
  -1   1  16       71.13       63.99     33.41 o 
   1   1  16       55.35       18.26     20.83 o 
   3   1  16     1280.36     1254.45     54.16 o 
   5   1  16     9920.55    10457.50    184.81 o 
   7   1  16     2264.40     2188.01     71.86 o 
   9   1  16     1162.47     1223.54     58.95 o 
  11   1  16      783.97      717.84     48.30 o 
  13   1  16    12963.28    13215.83    233.53 o 
  15   1  16      141.69      208.27     37.41 o 
  17   1  16       83.37       66.23     44.32 o 
  19   1  16     1356.81     1412.49     78.40 o 
  21   1  16      414.17      224.19     41.71 o 
  23   1  16      113.00      126.04     39.98 o 
  25   1  16        2.38      -41.14     35.30 o 
  27   1  16     1841.63     2019.68    129.61 o 
  29   1  16       75.52        7.49     45.98 o 
  31   1  16      709.90      897.28     89.10 o 
 -48   2  16        1.13       33.81     73.79 o 
 -46   2  16      152.18      105.56     62.82 o 
 -44   2  16       30.94       34.98     45.12 o 
 -42   2  16      100.68       38.41     43.49 o 
 -40   2  16        5.15       14.61     39.56 o 
 -38   2  16      180.67      165.30     46.56 o 
 -36   2  16      713.10      553.27     61.47 o 
 -34   2  16     3399.91     3532.64    129.00 o 
 -32   2  16     1866.81     1466.92     89.17 o 
 -30   2  16     1014.38      787.17     65.44 o 
 -28   2  16     3603.90     3356.33    150.52 o 
 -26   2  16      594.38      490.13     50.58 o 
 -24   2  16     1749.50     1793.17    107.76 o 
 -22   2  16     3289.97     3085.98    125.67 o 
 -20   2  16    10235.17     9721.91    267.95 o 
 -18   2  16      516.54      491.32     48.34 o 
 -16   2  16      872.80      883.74     77.97 o 
 -14   2  16     1015.49      912.79     35.76 o 
 -12   2  16       24.54        6.68     14.19 o 
 -10   2  16        4.18        5.12     12.97 o 
  -8   2  16      456.76      402.29     25.49 o 
  -6   2  16     8678.96     8845.17    158.28 o 
  -4   2  16     6065.52     5951.81    128.91 o 
  -2   2  16      474.81      465.48     45.60 o 
   0   2  16     9708.84     9852.65    197.97 o 
   2   2  16        3.13       23.17     14.58 o 
   4   2  16      709.40      596.87     43.87 o 
   6   2  16       25.17       41.78     20.88 o 
   8   2  16     5530.72     5238.32    120.24 o 
  10   2  16     2316.20     2238.79     75.60 o 
  12   2  16      587.47      555.93     42.21 o 
  14   2  16     2940.74     2924.40     85.93 o 
  16   2  16      262.61      249.08     34.90 o 
  18   2  16      157.94      120.55     32.55 o 
  20   2  16      683.41      679.52     51.48 o 
  22   2  16        9.26        5.61     30.07 o 
  24   2  16     2172.47     2062.60    117.95 o 
  26   2  16      317.81      352.18     51.08 o 
  28   2  16       11.01       25.24     38.24 o 
  30   2  16      289.47      235.43     64.90 o 
 -45   3  16     1372.88     1480.79    115.52 o 
 -43   3  16      392.66      427.65     78.91 o 
 -41   3  16       30.72       26.32     43.61 o 
 -39   3  16      986.48      943.21     78.07 o 
 -37   3  16      936.33      833.69    101.10 o 
 -35   3  16       62.58      116.77     42.03 o 
 -33   3  16      754.02      810.40     76.66 o 
 -31   3  16      548.64      682.25     57.99 o 
 -29   3  16     4475.50     4501.84    148.24 o 
 -27   3  16     3214.82     3343.20    107.58 o 
 -25   3  16       11.29      -25.73     36.45 o 
 -23   3  16      492.67      535.79     66.96 o 
 -21   3  16     5537.25     5648.21    303.58 o 
 -19   3  16       26.12       68.30     37.51 o 
 -17   3  16      333.09      336.68     40.31 o 
 -15   3  16      968.81      961.03     60.49 o 
 -13   3  16     3780.34     4031.83    131.89 o 
 -11   3  16      160.16      129.23     41.48 o 
  -9   3  16     6468.45     6337.77    211.19 o 
  -7   3  16      614.78      584.34     52.48 o 
  -5   3  16     2313.32     2206.32    128.26 o 
  -3   3  16     2916.77     3394.26    136.18 o 
  -1   3  16     1319.21     1256.59     68.67 o 
   1   3  16    13107.52    12715.96    265.63 o 
   3   3  16      660.83      481.93     49.82 o 
   5   3  16    13718.39    14010.91    292.97 o 
   7   3  16      902.03      865.97     80.34 o 
   9   3  16     1582.04     1492.02    142.64 o 
  11   3  16       13.12       20.77     38.43 o 
  13   3  16       20.63       16.22     41.15 o 
  15   3  16      163.57      180.82     44.79 o 
  17   3  16      217.62      114.90     46.60 o 
  19   3  16      777.97      921.18     80.89 o 
  21   3  16      571.64      415.33     64.56 o 
  23   3  16       40.54       10.33     45.81 o 
  25   3  16      646.16      636.24     77.02 o 
 -38   4  16        0.50      -15.26     53.75 o 
 -36   4  16        5.30       11.65     63.48 o 
 -34   4  16       80.87       35.45     56.61 o 
 -32   4  16      291.29      209.59    110.35 o 
 -30   4  16       33.55       -5.64     93.66 o 
 -28   4  16     1393.02     1168.59    103.94 o 
 -26   4  16      123.43      165.42     52.84 o 
 -24   4  16       86.44       66.28     43.89 o 
 -22   4  16      214.44      184.06     46.02 o 
 -20   4  16      589.69      513.06     60.02 o 
 -18   4  16      452.92      293.16     51.08 o 
 -16   4  16     1389.74     1432.20     77.18 o 
 -14   4  16        7.19      -20.09     30.50 o 
 -12   4  16       17.82       51.12     34.70 o 
 -10   4  16     1029.27     1026.43     79.05 o 
  -8   4  16     2694.31     2826.86    121.88 o 
  -6   4  16        1.54       62.67     37.72 o 
  -4   4  16      215.14      152.68     42.93 o 
  -2   4  16        4.75       -5.81     36.11 o 
   0   4  16      305.10      322.84     48.94 o 
   2   4  16      301.63      269.87     50.32 o 
   4   4  16      187.40      165.46     50.77 o 
   6   4  16     1737.69     1765.79    105.08 o 
   8   4  16        5.02       35.53     47.09 o 
  10   4  16       43.79       25.95     37.32 o 
  12   4  16      204.37      115.68     43.56 o 
  14   4  16       16.77        2.99     39.97 o 
  16   4  16      284.02      295.99     57.18 o 
  18   4  16        5.80      -20.96     41.47 o 
  20   4  16      203.50      175.44     61.68 o 
 -29   5  16      175.56      207.04     63.85 o 
 -27   5  16      331.90      356.37     65.21 o 
 -25   5  16       10.97       -1.41     44.54 o 
 -23   5  16       11.48       85.97     47.37 o 
 -21   5  16      742.77      694.63    106.95 o 
 -19   5  16       29.74       17.82     38.15 o 
 -17   5  16      220.74      189.95     42.10 o 
 -15   5  16       93.88       91.55     60.36 o 
 -13   5  16      111.94      109.57     65.06 o 
 -11   5  16       32.80        0.28     38.37 o 
  -9   5  16      291.77      298.19     52.95 o 
  -7   5  16     1079.96     1115.13     90.46 o 
  -5   5  16      388.93      326.33     54.61 o 
  -3   5  16      220.36      186.43     49.62 o 
  -1   5  16      214.59      190.10     77.06 o 
   1   5  16      373.04      410.18     65.10 o 
   3   5  16     1716.55     1776.77    119.76 o 
   5   5  16     1824.42     2234.13    137.58 o 
   7   5  16     1211.18     1336.28    136.94 o 
   9   5  16      554.75      586.07     80.19 o 
 -51   1  17        1.57        9.28    101.99 o 
 -49   1  17      390.69      484.31    144.35 o 
 -47   1  17      410.34      415.20    131.55 o 
 -45   1  17     1107.57      989.27    167.61 o 
 -43   1  17     2077.71     1745.02    213.73 o 
 -41   1  17     1502.24     1541.96    140.47 o 
 -39   1  17       63.78      149.84     52.85 o 
 -37   1  17     1796.29     1725.18    103.09 o 
 -35   1  17      528.06      579.02     62.78 o 
 -33   1  17     1645.38     1870.73     91.43 o 
 -31   1  17       83.86       43.71     29.56 o 
 -29   1  17     4344.97     4474.92    124.49 o 
 -27   1  17      347.25      385.36     42.25 o 
 -25   1  17     7351.24     7577.23    155.59 o 
 -23   1  17     3276.01     3182.95    119.67 o 
 -21   1  17     9567.30     9696.10    181.88 o 
 -19   1  17      101.01       59.12     25.18 o 
 -17   1  17     2448.73     2339.31     92.97 o 
 -15   1  17     3320.25     3353.50     78.80 o 
 -13   1  17     7234.97     7222.58    138.48 o 
 -11   1  17     3146.63     3297.69     92.23 o 
  -9   1  17     2637.07     2599.95     69.87 o 
  -7   1  17     4643.16     4588.94    101.56 o 
  -5   1  17        0.57       39.71     25.88 o 
  -3   1  17    12982.00    13487.27    235.75 o 
  -1   1  17     5078.33     4829.76    100.86 o 
   1   1  17     1807.43     1956.10     64.60 o 
   3   1  17      807.38      756.54     48.20 o 
   5   1  17     4753.58     4971.13    111.00 o 
   7   1  17     1011.53      895.69     50.94 o 
   9   1  17     1247.38     1079.09     57.50 o 
  11   1  17    10527.46    10635.98    207.79 o 
  13   1  17     1946.33     1825.30     84.56 o 
  15   1  17      128.34       85.53     32.98 o 
  17   1  17      515.45      477.95     44.96 o 
  19   1  17       19.99      -42.24     29.16 o 
  21   1  17       78.41      101.21     37.83 o 
  23   1  17      140.29      254.85     50.69 o 
  25   1  17      426.90      444.53     60.25 o 
  27   1  17      809.18      751.75     75.46 o 
  29   1  17      960.58      952.61     91.89 o 
  31   1  17     1827.25     1778.35    129.61 o 
 -48   2  17        2.68       21.93     93.48 o 
 -46   2  17      202.97      166.99     64.44 o 
 -44   2  17        0.68      -30.32     43.53 o 
 -42   2  17       35.79       78.11     46.06 o 
 -40   2  17       78.95      139.11     47.60 o 
 -38   2  17      373.04      265.58     58.87 o 
 -36   2  17      977.01      854.43     75.41 o 
 -34   2  17     5451.92     5523.69    169.44 o 
 -32   2  17      172.09       75.88     36.80 o 
 -30   2  17     1817.90     1777.64     95.71 o 
 -28   2  17      188.66      102.77     36.13 o 
 -26   2  17      322.37      268.92     42.62 o 
 -24   2  17      431.33      256.20     82.14 o 
 -22   2  17     2405.32     2582.66    123.62 o 
 -20   2  17     5739.73     5302.65    126.57 o 
 -18   2  17     7432.11     7625.36    189.81 o 
 -16   2  17       14.90      -12.09     15.93 o 
 -14   2  17     1306.18     1149.88     81.13 o 
 -12   2  17     4950.16     5234.69    198.59 o 
 -10   2  17      852.40      770.89     58.19 o 
  -8   2  17     5693.60     5436.62    143.02 o 
  -6   2  17      643.27      722.19     66.45 o 
  -4   2  17       79.69       26.38     26.91 o 
  -2   2  17        5.36       14.13     15.91 o 
   0   2  17       33.62        8.41     18.71 o 
   2   2  17     4949.47     5409.32    130.42 o 
   4   2  17      989.41      997.04     56.83 o 
   6   2  17      430.42      463.08     48.80 o 
   8   2  17     4241.34     4166.88    104.96 o 
  10   2  17      263.71      245.69     32.58 o 
  12   2  17      734.43      672.95     63.38 o 
  14   2  17      923.43      870.82     53.49 o 
  16   2  17      899.44      870.13     55.59 o 
  18   2  17      225.66      109.28     34.17 o 
  20   2  17      653.20      612.42     52.39 o 
  22   2  17       96.45       94.37     34.78 o 
  24   2  17        6.31       -8.55     34.05 o 
  26   2  17      174.21      162.62     51.35 o 
  28   2  17        0.39      -20.84     37.38 o 
 -45   3  17       35.28      -34.11     46.34 o 
 -43   3  17      221.82      199.46     76.61 o 
 -41   3  17     1448.86     1537.99    101.24 o 
 -39   3  17        0.38      -17.16     39.31 o 
 -37   3  17      518.23      439.00     56.91 o 
 -35   3  17       23.18       61.88     37.66 o 
 -33   3  17       71.21      -18.21     32.96 o 
 -31   3  17       74.35       46.51     34.36 o 
 -29   3  17      919.75      992.83     83.40 o 
 -27   3  17     1476.12     1430.78     72.81 o 
 -25   3  17      352.87      302.20     37.44 o 
 -23   3  17      468.96      413.87     79.60 o 
 -21   3  17     5376.03     5428.59    187.25 o 
 -19   3  17      472.44      454.88     48.36 o 
 -17   3  17     5043.25     5084.58    136.48 o 
 -15   3  17     1845.19     1535.72     89.72 o 
 -13   3  17     3892.19     3610.80    138.53 o 
 -11   3  17       84.36       42.03     36.60 o 
  -9   3  17      173.63       66.94     54.53 o 
  -7   3  17       30.07       52.86     31.80 o 
  -5   3  17     2647.84     2599.81    101.26 o 
  -3   3  17     1732.35     1720.54     80.93 o 
  -1   3  17      159.47      175.89     36.59 o 
   1   3  17     4606.24     4730.04    133.53 o 
   3   3  17      758.85      666.85     57.45 o 
   5   3  17       62.05       59.38     38.03 o 
   7   3  17       27.52       43.16     34.61 o 
   9   3  17      227.99      284.97     54.99 o 
  11   3  17       31.45       53.29     41.57 o 
  13   3  17      207.75      190.24     46.06 o 
  15   3  17      305.03      277.70     53.00 o 
  17   3  17       12.03       64.31     43.86 o 
  19   3  17       94.58       78.34     47.96 o 
  21   3  17      230.51      144.81     53.53 o 
  23   3  17        0.40       -4.86     47.89 o 
  25   3  17       96.58       73.03     54.86 o 
 -38   4  17       43.65       84.32     64.91 o 
 -36   4  17      367.48      324.11     74.60 o 
 -34   4  17      987.26      878.05    100.62 o 
 -32   4  17      364.06      409.01     74.36 o 
 -30   4  17     3661.15     3602.79    184.05 o 
 -28   4  17      274.20      408.83     69.64 o 
 -26   4  17     1086.43     1276.96    171.95 o 
 -24   4  17     1547.91     1733.78    108.03 o 
 -22   4  17       42.50      -39.57     35.70 o 
 -20   4  17       77.24       83.29     40.91 o 
 -18   4  17     2011.17     2070.92     93.37 o 
 -16   4  17       16.46       59.63     37.73 o 
 -14   4  17      941.69     1098.35     86.98 o 
 -12   4  17      353.91      250.39     49.98 o 
 -10   4  17     1204.64     1267.50     89.90 o 
  -8   4  17     2682.38     2366.90    141.51 o 
  -6   4  17      781.44      758.73    103.93 o 
  -4   4  17      129.77      136.61     42.44 o 
  -2   4  17     1425.31     1595.83    106.18 o 
   0   4  17      510.14      636.44     71.83 o 
   2   4  17     1716.71     1601.78     97.46 o 
   4   4  17      699.94      918.23     76.94 o 
   6   4  17       49.11       63.44     40.91 o 
   8   4  17        8.93       -2.94     36.05 o 
  10   4  17      308.99      132.31     43.40 o 
  12   4  17      213.84      144.06     49.21 o 
  14   4  17      643.22      591.65     69.81 o 
  16   4  17      714.81      744.41     70.49 o 
  18   4  17        0.01      -13.43     42.32 o 
 -27   5  17        4.11       59.52     48.01 o 
 -25   5  17      132.95      145.12     52.29 o 
 -23   5  17      141.44      130.37     51.76 o 
 -21   5  17        0.02       20.95     36.80 o 
 -19   5  17      345.52      419.52     52.72 o 
 -17   5  17      112.23      159.22     49.58 o 
 -15   5  17      160.06      157.20     62.28 o 
 -13   5  17       73.52       74.32     42.98 o 
 -11   5  17      650.88      519.73     66.48 o 
  -9   5  17       18.81       35.33     41.04 o 
  -7   5  17      232.19      226.52     52.68 o 
  -5   5  17       56.28       17.73     39.98 o 
  -3   5  17      588.76      444.56     64.87 o 
  -1   5  17      871.68      903.49     85.71 o 
   1   5  17      859.98      745.88     84.73 o 
   3   5  17     1224.05     1281.18    133.08 o 
   5   5  17        0.41        3.24     47.31 o 
   7   5  17       44.58       43.92     53.26 o 
 -52   0  18     4631.72     5433.13    400.51 o 
 -50   0  18     1216.01     1267.77    215.04 o 
 -48   0  18        0.15      -38.87    103.26 o 
 -46   0  18      374.02      210.38    119.50 o 
 -44   0  18      331.31      227.66    115.14 o 
 -42   0  18      269.00      319.36    116.56 o 
 -40   0  18     2889.03     3777.23    284.94 o 
 -38   0  18      171.55      419.77    119.30 o 
 -36   0  18     1680.72     1431.10    182.88 o 
 -34   0  18      692.77      379.43    108.55 o 
 -32   0  18     7116.31     7445.20    227.97 o 
 -30   0  18      368.14      358.85     46.11 o 
 -28   0  18    26005.47    27028.28    536.72 o 
 -26   0  18     7907.15     7881.60    222.69 o 
 -24   0  18     1635.22     1923.22    129.89 o 
 -22   0  18       34.82       41.88     32.19 o 
 -20   0  18      582.51      692.70     66.39 o 
 -18   0  18     1320.25     1245.66     64.53 o 
 -16   0  18     7168.78     7003.09    169.45 o 
 -14   0  18     2490.13     2902.97     93.34 o 
 -12   0  18     2723.80     3369.91    102.45 o 
 -10   0  18     6917.33     7769.95    210.97 o 
  -8   0  18     8458.61     8773.64    231.16 o 
  -6   0  18     7835.30     7462.56    161.89 o 
  -4   0  18    13627.02    13383.94    258.28 o 
  -2   0  18      909.36      631.77     46.80 o 
   0   0  18     1651.22     1615.72     73.56 o 
   2   0  18       35.03       17.51     25.25 o 
   4   0  18     4139.88     4052.55    172.17 o 
   6   0  18    15698.97    14751.84    332.46 o 
   8   0  18    18699.87    17967.65    393.92 o 
  10   0  18     2018.85     2123.37    150.18 o 
  12   0  18     1527.16     1652.94     99.76 o 
  14   0  18       20.04        9.89     43.99 o 
  16   0  18      192.17      158.58     55.10 o 
  18   0  18     2111.12     2185.78    172.61 o 
  20   0  18       93.98       73.73    102.85 o 
  22   0  18      793.44      696.25    169.04 o 
  24   0  18     2659.86     2741.33    181.40 o 
  26   0  18       77.87        8.30     53.30 o 
  28   0  18     3408.28     3327.63    191.94 o 
  30   0  18     1470.45     1251.89    193.91 o 
 -51   1  18       11.76       11.67    107.39 o 
 -49   1  18      126.54       70.03    106.74 o 
 -47   1  18      849.61      965.56    173.95 o 
 -45   1  18     1736.27     1695.66    217.09 o 
 -43   1  18      697.02      666.71    143.04 o 
 -41   1  18       89.87      107.79     67.96 o 
 -39   1  18       78.74       78.90     51.40 o 
 -37   1  18      454.73      410.19     58.95 o 
 -35   1  18       26.97       61.34     38.85 o 
 -33   1  18     2187.30     2037.89     94.99 o 
 -31   1  18      254.32      212.12     40.31 o 
 -29   1  18     4258.06     3833.03    104.47 o 
 -27   1  18     1436.29     1335.07     65.05 o 
 -25   1  18     1298.13     1357.46     64.56 o 
 -23   1  18     4260.95     4565.22    109.08 o 
 -21   1  18      560.63      613.80     47.85 o 
 -19   1  18       41.12        9.17     25.58 o 
 -17   1  18      719.27      786.67     47.05 o 
 -15   1  18     2675.76     2798.70     82.77 o 
 -13   1  18     1632.12     1686.39     58.01 o 
 -11   1  18      124.05       61.39     20.34 o 
  -9   1  18      409.71      394.93     41.65 o 
  -7   1  18      233.76      290.60     30.87 o 
  -5   1  18     2578.79     2703.25     70.20 o 
  -3   1  18      519.07      555.23     37.09 o 
  -1   1  18      677.92      759.28     46.67 o 
   1   1  18      912.31      964.53     53.27 o 
   3   1  18     1822.62     1822.41     84.34 o 
   5   1  18       74.96       86.50     26.52 o 
   7   1  18      690.92      781.72     50.75 o 
   9   1  18    11195.94    10865.27    201.16 o 
  11   1  18      629.71      561.53     50.93 o 
  13   1  18      327.86      372.30     45.44 o 
  15   1  18      413.29      419.04     53.14 o 
  17   1  18       20.97      -11.64     28.91 o 
  19   1  18      694.44      599.07     56.49 o 
  21   1  18       24.47       17.17     35.43 o 
  23   1  18      134.58      159.75     49.11 o 
  25   1  18      485.55      441.21     62.15 o 
  27   1  18      734.79      899.18    150.97 o 
  29   1  18      109.60       18.60     50.89 o 
 -48   2  18      211.82      319.62    123.57 o 
 -46   2  18      167.32       75.44     60.31 o 
 -44   2  18      510.59      491.56     69.95 o 
 -42   2  18       71.00       25.91     44.20 o 
 -40   2  18     2074.35     2008.80    177.76 o 
 -38   2  18      543.17      409.34     59.30 o 
 -36   2  18      934.13      824.43     74.80 o 
 -34   2  18     2741.40     2711.10    123.09 o 
 -32   2  18      275.66      304.02     48.26 o 
 -30   2  18      127.13      102.64     37.66 o 
 -28   2  18       26.12       25.65     31.71 o 
 -26   2  18      906.38     1001.02     70.33 o 
 -24   2  18     5006.55     4883.18    128.21 o 
 -22   2  18     2576.12     2574.51    101.61 o 
 -20   2  18      755.16      812.51     57.27 o 
 -18   2  18     1224.61     1106.96     90.98 o 
 -16   2  18     4711.03     4375.35    154.56 o 
 -14   2  18      288.49      241.90     45.64 o 
 -12   2  18       27.02        3.60     15.63 o 
 -10   2  18     1400.98     1251.59     64.26 o 
  -8   2  18      508.22      613.15     48.68 o 
  -6   2  18     1838.80     1463.94    140.90 o 
  -4   2  18       29.93        2.05     20.16 o 
  -2   2  18     9657.55     9393.32    226.37 o 
   0   2  18     3161.32     3279.48    141.26 o 
   2   2  18     1080.93     1054.83     52.37 o 
   4   2  18     5211.31     5283.42    120.32 o 
   6   2  18     3861.17     3795.92    131.22 o 
   8   2  18      491.59      535.38     42.66 o 
  10   2  18      868.27      788.90     49.77 o 
  12   2  18        5.60       15.97     26.29 o 
  14   2  18     1227.16     1350.17     67.25 o 
  16   2  18      290.82      299.93     38.32 o 
  18   2  18     6720.96     6512.12    149.50 o 
  20   2  18      592.08      545.28     58.57 o 
  22   2  18       37.72       15.90     37.37 o 
  24   2  18     2873.90     2917.81    115.29 o 
  26   2  18      163.59      145.22     48.49 o 
  28   2  18      295.97      200.07     54.35 o 
 -45   3  18      278.43      247.19     60.90 o 
 -43   3  18      208.05      155.49     53.51 o 
 -41   3  18       29.94       13.07     43.92 o 
 -39   3  18     1234.09     1110.23    129.80 o 
 -37   3  18      423.82      332.25     53.19 o 
 -35   3  18     1500.98     1479.57     89.85 o 
 -33   3  18     3135.18     3353.30    122.23 o 
 -31   3  18       26.83       34.33     33.40 o 
 -29   3  18     1271.21     1266.75     73.30 o 
 -27   3  18     1059.36     1019.23     66.36 o 
 -25   3  18      554.05      463.14     45.33 o 
 -23   3  18      491.56      471.69     98.91 o 
 -21   3  18     2284.09     2055.92     96.14 o 
 -19   3  18        0.58       -6.65     27.96 o 
 -17   3  18     8220.53     9183.16    239.12 o 
 -15   3  18     9285.99     9012.80    261.38 o 
 -13   3  18     1049.46     1011.09    121.30 o 
 -11   3  18     1028.99     1082.67     83.85 o 
  -9   3  18       13.75      -29.39     30.76 o 
  -7   3  18      217.88      265.39     50.28 o 
  -5   3  18      413.83      457.92     50.05 o 
  -3   3  18      387.06      474.85     53.71 o 
  -1   3  18      586.60      645.08     40.52 o 
   1   3  18     7948.16     7754.66    159.82 o 
   3   3  18      369.81      286.92     76.50 o 
   5   3  18      456.61      443.01     43.54 o 
   7   3  18      473.40      595.37     49.63 o 
   9   3  18     1291.55     1337.95     86.55 o 
  11   3  18     1069.52      946.37     83.31 o 
  13   3  18     2108.96     1848.84    104.34 o 
  15   3  18       60.20       94.10     45.39 o 
  17   3  18     4071.76     4119.05    154.19 o 
  19   3  18     1535.43     1834.19    139.96 o 
  21   3  18      126.15       84.74     51.17 o 
  23   3  18      672.96      828.56     88.59 o 
 -38   4  18       30.94       18.05     58.06 o 
 -36   4  18       42.24        6.43     55.88 o 
 -34   4  18      387.82      266.80     67.45 o 
 -32   4  18       75.47      112.12     58.26 o 
 -30   4  18       90.30      115.77     61.39 o 
 -28   4  18      198.61      147.68     68.03 o 
 -26   4  18       57.95      -30.12     48.42 o 
 -24   4  18       31.40       41.86     42.38 o 
 -22   4  18     1049.79      954.34     82.54 o 
 -20   4  18      104.41      135.38     38.46 o 
 -18   4  18       28.24       55.67     39.31 o 
 -16   4  18       77.26      105.34     43.85 o 
 -14   4  18      399.25      345.10     88.06 o 
 -12   4  18       48.44       19.82     37.69 o 
 -10   4  18      522.45      420.54     58.53 o 
  -8   4  18       19.85       20.35     35.87 o 
  -6   4  18     1048.43     1080.07     88.23 o 
  -4   4  18      199.55      193.34     49.21 o 
  -2   4  18      857.91      926.82     82.86 o 
   0   4  18      117.75      104.73     43.63 o 
   2   4  18      246.84      246.92     49.10 o 
   4   4  18        5.38      -22.34     47.21 o 
   6   4  18      789.01      598.62     69.67 o 
   8   4  18        3.71      -38.42     38.09 o 
  10   4  18     1444.54     1409.51     97.69 o 
  12   4  18      283.66      355.73     57.92 o 
  14   4  18        0.17       37.10     44.58 o 
  16   4  18      616.05      765.83    113.60 o 
  18   4  18       50.62       89.41     48.78 o 
 -27   5  18      155.84      190.06     59.31 o 
 -25   5  18      325.95      402.81     66.82 o 
 -23   5  18      414.56      429.60     56.34 o 
 -21   5  18      249.94      278.07     49.81 o 
 -19   5  18        1.15       41.46     45.03 o 
 -17   5  18      146.28       93.35     64.64 o 
 -15   5  18      320.30      196.65     54.86 o 
 -13   5  18      220.02      157.05     51.05 o 
 -11   5  18      139.34      182.99     50.29 o 
  -9   5  18      167.97      152.17     50.00 o 
  -7   5  18      349.04      390.67     68.47 o 
  -5   5  18      149.99      170.99     52.63 o 
  -3   5  18     1104.53     1213.18    100.09 o 
  -1   5  18     1100.03     1033.30     95.21 o 
   1   5  18     1457.11     1479.83    113.22 o 
   3   5  18      170.06      286.51     62.47 o 
   5   5  18     1079.19     1334.06    112.36 o 
   7   5  18     1089.44     1259.85    112.53 o 
 -51   1  19     1516.62     1143.26    199.83 o 
 -49   1  19       63.79      -20.89     99.50 o 
 -47   1  19     2481.28     2498.06    270.51 o 
 -45   1  19     1729.12     1799.16    225.09 o 
 -43   1  19      367.64      283.76    116.03 o 
 -41   1  19     5267.26     5716.47    256.45 o 
 -39   1  19       36.46       77.29     50.75 o 
 -37   1  19     2646.50     2670.20    147.77 o 
 -35   1  19      452.47      436.16     57.10 o 
 -33   1  19     2319.60     2557.33    118.18 o 
 -31   1  19     3932.04     4039.87    110.78 o 
 -29   1  19     1010.70     1032.03     60.17 o 
 -27   1  19     3491.94     3844.13    103.72 o 
 -25   1  19     1352.45     1722.69     73.16 o 
 -23   1  19        3.09        7.73     25.59 o 
 -21   1  19     8576.96     8501.57    204.15 o 
 -19   1  19      138.97      193.85     32.69 o 
 -17   1  19     1557.87     1701.18     57.37 o 
 -15   1  19       65.99       43.45     18.51 o 
 -13   1  19      843.43      833.38     54.83 o 
 -11   1  19     1972.72     2299.28     57.02 o 
  -9   1  19     1281.21     1291.68     46.08 o 
  -7   1  19     5962.46     5877.95    108.15 o 
  -5   1  19     3153.92     3383.74     88.53 o 
  -3   1  19     2081.41     2818.11    152.76 o 
  -1   1  19       32.67       60.31     24.51 o 
   1   1  19       13.96      -14.26     22.29 o 
   3   1  19      330.15      121.61     27.45 o 
   5   1  19     9193.31     9692.32    181.34 o 
   7   1  19     1210.05     1269.92     88.40 o 
   9   1  19      564.86      569.83     52.99 o 
  11   1  19        0.29      -29.66     27.17 o 
  13   1  19      293.22      220.90     41.14 o 
  15   1  19      145.10      132.10     42.71 o 
  17   1  19      419.49      390.27     49.01 o 
  19   1  19       70.92       80.72     36.67 o 
  21   1  19      563.08      612.95     65.91 o 
  23   1  19      173.13      213.27     52.61 o 
  25   1  19     2471.49     2570.09    130.26 o 
  27   1  19      633.29      773.98    101.27 o 
  29   1  19       18.81        8.39     52.12 o 
 -48   2  19      203.45       91.36    103.22 o 
 -46   2  19      209.59      160.14     77.58 o 
 -44   2  19      115.03      151.50     61.63 o 
 -42   2  19      764.01     1030.61     96.75 o 
 -40   2  19      123.59      117.90     48.15 o 
 -38   2  19     3716.70     3691.77    189.89 o 
 -36   2  19     2493.64     2369.98    116.36 o 
 -34   2  19        3.80      -19.01     35.88 o 
 -32   2  19      192.33       90.64     40.94 o 
 -30   2  19     1738.29     1717.65     96.70 o 
 -28   2  19     1472.59     1472.12     95.77 o 
 -26   2  19      877.97      916.93     61.06 o 
 -24   2  19     1674.53     1825.92     91.29 o 
 -22   2  19      653.99      778.17     52.70 o 
 -20   2  19     1520.66     1551.96    100.36 o 
 -18   2  19        9.38       23.04     24.49 o 
 -16   2  19     1900.64     2028.12    113.87 o 
 -14   2  19     6277.70     6174.56    194.24 o 
 -12   2  19      137.26       49.70     43.27 o 
 -10   2  19     2477.79     2248.21    111.42 o 
  -8   2  19       34.35       18.46     18.29 o 
  -6   2  19     6836.96     6621.39    173.13 o 
  -4   2  19       22.79       19.70     23.10 o 
  -2   2  19     3694.43     4135.37    189.26 o 
   0   2  19        3.32       19.79     25.30 o 
   2   2  19     2461.07     2215.47     88.05 o 
   4   2  19       23.72       17.60     23.30 o 
   6   2  19      220.20      217.23     36.03 o 
   8   2  19        2.13       24.15     25.07 o 
  10   2  19     1001.17      988.29     55.81 o 
  12   2  19      475.50      473.73     55.75 o 
  14   2  19     1109.69     1071.79     61.50 o 
  16   2  19       64.59        9.28     28.59 o 
  18   2  19       39.25       59.97     31.68 o 
  20   2  19      819.25      920.69     63.95 o 
  22   2  19     2111.58     2163.21    102.74 o 
  24   2  19       12.68        0.33     37.82 o 
  26   2  19     1356.90     1668.01    151.78 o 
 -45   3  19      230.14      270.24     65.93 o 
 -43   3  19      177.94      168.20     54.34 o 
 -41   3  19       98.90      126.84     49.48 o 
 -39   3  19     1438.14     1543.82     99.05 o 
 -37   3  19      204.88      136.28     45.85 o 
 -35   3  19      476.68      535.03     60.23 o 
 -33   3  19        1.24       -3.03     35.76 o 
 -31   3  19      556.03      532.89     71.60 o 
 -29   3  19       15.25       15.82     32.72 o 
 -27   3  19       55.33      -27.30     37.60 o 
 -25   3  19       55.14      -19.95     28.17 o 
 -23   3  19        4.89        6.85     23.36 o 
 -21   3  19      540.90      483.71     38.89 o 
 -19   3  19     1726.43     2169.99     80.71 o 
 -17   3  19     1574.01     1605.01     68.38 o 
 -15   3  19     4141.35     3917.19    117.91 o 
 -13   3  19      476.74      472.93     62.04 o 
 -11   3  19        2.52      -22.87     33.49 o 
  -9   3  19      482.95      360.72     43.69 o 
  -7   3  19      262.43      141.75     28.74 o 
  -5   3  19       32.95       28.32     22.64 o 
  -3   3  19      268.55      179.85     30.64 o 
  -1   3  19      231.73      315.88     38.01 o 
   1   3  19      180.34      242.69     35.13 o 
   3   3  19      546.58      554.90     47.79 o 
   5   3  19      786.14      717.80     54.18 o 
   7   3  19     1811.82     1798.61     83.50 o 
   9   3  19      491.41      335.05     45.93 o 
  11   3  19       45.56       57.72     39.65 o 
  13   3  19      425.58      465.84     49.61 o 
  15   3  19       15.11       36.25     44.55 o 
  17   3  19       72.43       96.88     48.77 o 
  19   3  19      497.72      581.03     73.87 o 
  21   3  19      149.74       72.14     50.83 o 
 -38   4  19        2.67       87.82     63.54 o 
 -36   4  19     1244.48     1558.51    134.39 o 
 -34   4  19        7.51      -17.47     51.82 o 
 -32   4  19     1637.83     1656.68    129.93 o 
 -30   4  19       20.42      -51.92     48.44 o 
 -28   4  19     2376.33     2572.48    209.12 o 
 -26   4  19      444.77      466.11     69.78 o 
 -24   4  19      760.02     1055.32     76.10 o 
 -22   4  19       75.02       80.04     37.55 o 
 -20   4  19      876.78     1025.95     89.23 o 
 -18   4  19      275.74      317.38     59.96 o 
 -16   4  19     1804.76     1725.03    114.73 o 
 -14   4  19      484.93      462.62     64.83 o 
 -12   4  19        1.93       15.58     38.42 o 
 -10   4  19      121.60       81.19     58.10 o 
  -8   4  19     1451.37     1430.18    202.02 o 
  -6   4  19       44.62      119.84     46.54 o 
  -4   4  19      845.53      833.44     80.84 o 
  -2   4  19       78.67       22.97     50.52 o 
   0   4  19      153.69      188.19     80.64 o 
   2   4  19     1175.06     1195.59    100.90 o 
   4   4  19     1172.47      956.43     82.36 o 
   6   4  19      975.26      981.77     85.73 o 
   8   4  19       34.35       -2.63     43.32 o 
  10   4  19      474.40      472.24     70.88 o 
  12   4  19       27.90       31.63     42.29 o 
  14   4  19       78.41       56.00     45.51 o 
  16   4  19      899.01      972.06     83.36 o 
 -27   5  19      159.98      164.42     51.26 o 
 -25   5  19        1.48        2.85     41.52 o 
 -23   5  19      158.63      164.05     48.84 o 
 -21   5  19        0.03       46.95     47.61 o 
 -19   5  19      156.07      121.95     56.13 o 
 -17   5  19      284.40      331.72     70.71 o 
 -15   5  19       24.33       51.36     52.85 o 
 -13   5  19     1382.04     1661.24    115.94 o 
 -11   5  19      281.28      295.71     59.31 o 
  -9   5  19        4.73      -18.54     70.06 o 
  -7   5  19        2.74       22.92     45.50 o 
  -5   5  19        0.44      -45.39     43.75 o 
  -3   5  19      374.08      488.65     84.03 o 
  -1   5  19      380.17      509.44     73.16 o 
   1   5  19        0.13       74.97     53.77 o 
   3   5  19       76.94       62.29     67.68 o 
 -52   0  20      411.63      390.01    158.44 o 
 -50   0  20      308.68      261.28    139.11 o 
 -48   0  20      245.17       82.49    107.16 o 
 -46   0  20      611.11      768.89    166.05 o 
 -44   0  20     2381.84     2251.59    255.10 o 
 -42   0  20      705.63      749.94    152.51 o 
 -40   0  20     1545.58     1391.55    197.44 o 
 -38   0  20      140.11      235.49    100.03 o 
 -36   0  20     2667.61     2720.84    266.03 o 
 -34   0  20      593.68      643.88    131.60 o 
 -32   0  20     2499.68     2660.81    171.64 o 
 -30   0  20        0.91       -1.68     49.54 o 
 -28   0  20     4948.76     5258.93    219.40 o 
 -26   0  20     6123.44     6675.96    251.91 o 
 -24   0  20       14.53       36.99     29.18 o 
 -22   0  20      630.16      210.50    112.42 o 
 -20   0  20     2402.23     2339.79    198.73 o 
 -18   0  20     1851.43     1740.11    159.83 o 
 -16   0  20     2576.13     2728.84    111.50 o 
 -14   0  20    10356.37    11918.10    301.85 o 
 -12   0  20    24681.28    25424.04    568.86 o 
 -10   0  20    51129.66    55397.12   1027.30 o 
  -8   0  20       41.27       48.31     31.73 o 
  -6   0  20     3522.58     3650.77    103.58 o 
  -4   0  20      487.90      636.81     81.76 o 
  -2   0  20      395.36      457.40     64.96 o 
   0   0  20     5298.91     4869.68    145.67 o 
   2   0  20     1890.72     1973.07    122.60 o 
   4   0  20    12855.27    13318.97    309.42 o 
   6   0  20    22396.73    24096.71    508.91 o 
   8   0  20      525.08      445.76     59.49 o 
  10   0  20     1385.28     1570.19    117.19 o 
  12   0  20        1.30      -44.35     44.93 o 
  14   0  20     1513.13     1453.33    120.51 o 
  16   0  20     1467.73     1989.08    255.39 o 
  18   0  20     1933.25     1761.21    205.83 o 
  20   0  20       14.33      -57.73     59.10 o 
  22   0  20     1974.67     2275.86    196.38 o 
  24   0  20     1241.43     1098.80    203.45 o 
  26   0  20       30.83       11.52     58.43 o 
  28   0  20     1599.71     1703.57    171.73 o 
 -51   1  20       33.29      -19.23     98.39 o 
 -49   1  20      843.01      481.68    151.60 o 
 -47   1  20       99.81      216.71    113.28 o 
 -45   1  20      700.11      502.60    137.95 o 
 -43   1  20      717.28      712.17    152.19 o 
 -41   1  20      430.73      417.68     89.12 o 
 -39   1  20       32.45      -27.44     52.69 o 
 -37   1  20      712.72      635.75     67.92 o 
 -35   1  20     2131.49     1861.42     94.18 o 
 -33   1  20     1926.61     2025.89     96.91 o 
 -31   1  20      122.44      148.58     38.54 o 
 -29   1  20     2137.80     2182.79     88.11 o 
 -27   1  20       73.65       49.46     37.51 o 
 -25   1  20     1507.56     1506.33     76.73 o 
 -23   1  20     5870.84     5957.00    148.18 o 
 -21   1  20     1229.73     1285.97     68.69 o 
 -19   1  20       27.54       -8.06     23.76 o 
 -17   1  20       10.01      -25.64     23.40 o 
 -15   1  20      832.38      952.67     47.27 o 
 -13   1  20      821.44      891.44     39.88 o 
 -11   1  20     2893.99     2702.50     78.94 o 
  -9   1  20      706.47      878.13     48.16 o 
  -7   1  20      346.48      366.68     40.65 o 
  -5   1  20     3873.58     4001.69    100.21 o 
  -3   1  20       13.60       73.16     28.19 o 
  -1   1  20     2070.40     2310.74     79.93 o 
   1   1  20      165.02      120.13     30.53 o 
   3   1  20       81.74       70.64     28.27 o 
   5   1  20     7865.70     7751.46    157.31 o 
   7   1  20       35.41       53.52     30.47 o 
   9   1  20       33.51       34.74     31.56 o 
  11   1  20      808.48      816.67     77.78 o 
  13   1  20        8.06      -35.37     34.67 o 
  15   1  20      584.14      593.06     64.17 o 
  17   1  20     1127.97     1053.17     73.67 o 
  19   1  20      371.69      388.91     57.31 o 
  21   1  20      140.87      113.50     46.37 o 
  23   1  20     1408.27     1489.90    100.63 o 
  25   1  20       14.18       -6.32     43.11 o 
  27   1  20        1.39      -30.64     60.10 o 
 -48   2  20      426.42      281.60    123.40 o 
 -46   2  20      325.76      219.78    139.23 o 
 -44   2  20     1106.41     1164.21    110.83 o 
 -42   2  20      187.11      104.25     49.82 o 
 -40   2  20     1413.60     1495.70    103.25 o 
 -38   2  20        0.70        1.91     41.03 o 
 -36   2  20       14.25       26.28     39.70 o 
 -34   2  20     1210.31     1213.28     93.04 o 
 -32   2  20      981.39     1165.85     83.47 o 
 -30   2  20     2650.85     2407.60    100.25 o 
 -28   2  20      317.81      339.39     87.92 o 
 -26   2  20       33.86       48.48     44.48 o 
 -24   2  20     2421.14     2186.56    115.88 o 
 -22   2  20     5420.85     5326.48    141.41 o 
 -20   2  20      624.74      565.40     54.02 o 
 -18   2  20      843.37      721.67     56.84 o 
 -16   2  20     2950.23     2935.50    159.80 o 
 -14   2  20      256.88      389.75     55.31 o 
 -12   2  20     1934.58     1798.72    106.61 o 
 -10   2  20        1.18      -18.22     23.03 o 
  -8   2  20       18.19        7.01     20.92 o 
  -6   2  20     3987.37     3590.79    117.66 o 
  -4   2  20      122.58       79.82     28.15 o 
  -2   2  20      775.00      599.73     49.17 o 
   0   2  20     1750.13     1539.46     77.28 o 
   2   2  20        6.19       -8.45     26.61 o 
   4   2  20        0.08       -9.81     22.79 o 
   6   2  20     7422.40     7243.10    157.50 o 
   8   2  20     3530.52     3409.44     94.72 o 
  10   2  20       41.83       32.47     26.88 o 
  12   2  20      341.04      245.87     36.25 o 
  14   2  20      902.01      878.97     57.41 o 
  16   2  20     2214.24     2282.07     91.40 o 
  18   2  20     1115.57     1348.63     74.59 o 
  20   2  20      440.06      487.00     56.59 o 
  22   2  20        0.23      -35.74     35.71 o 
  24   2  20      102.51       33.28     41.09 o 
 -45   3  20        1.21      -42.03     48.55 o 
 -43   3  20       71.97       72.58     50.47 o 
 -41   3  20       92.86       88.57     63.15 o 
 -39   3  20       50.50       89.18     46.44 o 
 -37   3  20       97.73       46.82     42.58 o 
 -35   3  20      821.56      932.94     87.71 o 
 -33   3  20      558.27      524.16     58.88 o 
 -31   3  20       68.06       28.15     36.51 o 
 -29   3  20      585.50      681.58     60.75 o 
 -27   3  20      248.46      285.27     40.18 o 
 -25   3  20       34.07        6.18     26.65 o 
 -23   3  20       52.67       21.60     25.63 o 
 -21   3  20     2829.80     2748.45    116.37 o 
 -19   3  20      129.80       73.89     29.65 o 
 -17   3  20     4140.26     4231.31    123.11 o 
 -15   3  20     1801.78     1742.72    129.28 o 
 -13   3  20      177.02      182.09     32.97 o 
 -11   3  20      460.94      442.62     80.27 o 
  -9   3  20      236.11      244.96     36.30 o 
  -7   3  20     2008.90     1959.23    107.35 o 
  -5   3  20     7333.89     7704.18    211.08 o 
  -3   3  20     1721.64     1713.02    136.58 o 
  -1   3  20     2521.00     2615.02     98.43 o 
   1   3  20     1052.09     1130.79     65.25 o 
   3   3  20     2253.92     2109.88     88.27 o 
   5   3  20      143.89       86.98     34.53 o 
   7   3  20     1612.30     1608.71     80.60 o 
   9   3  20      451.50      503.88     52.98 o 
  11   3  20     1435.58     1285.33     74.30 o 
  13   3  20     1457.71     1527.54     83.71 o 
  15   3  20     1169.45     1314.95     97.30 o 
  17   3  20     1630.97     1898.05    117.31 o 
  19   3  20       70.15       73.31     52.32 o 
  21   3  20      645.44      633.35     81.10 o 
 -38   4  20      896.14      939.80    112.27 o 
 -36   4  20      113.37      137.95     71.49 o 
 -34   4  20       62.68      102.26     88.63 o 
 -32   4  20      286.88      358.88     75.72 o 
 -30   4  20      271.90      270.65     67.64 o 
 -28   4  20      549.94      317.07     83.24 o 
 -26   4  20       17.34       25.22     39.67 o 
 -24   4  20      565.54      519.56     59.27 o 
 -22   4  20      353.71      298.10     56.69 o 
 -20   4  20        7.66       15.28     37.79 o 
 -18   4  20      112.04      157.39     48.44 o 
 -16   4  20        7.54      -10.76     37.01 o 
 -14   4  20      159.18      169.37     48.80 o 
 -12   4  20       14.86        2.66     36.81 o 
 -10   4  20      641.76      560.81     70.44 o 
  -8   4  20      309.04      171.83     49.39 o 
  -6   4  20        4.00       -1.44     38.51 o 
  -4   4  20        0.32       60.98     44.24 o 
  -2   4  20       79.78       37.23     42.66 o 
   0   4  20       22.54       70.93     46.24 o 
   2   4  20     1271.06     1209.66    104.97 o 
   4   4  20        2.03      -15.35     46.03 o 
   6   4  20      764.51      685.48     78.19 o 
   8   4  20       22.61       51.80     47.97 o 
  10   4  20       22.32       55.31     53.05 o 
  12   4  20      119.94       70.52     53.97 o 
  14   4  20      214.25      157.52     56.68 o 
 -25   5  20      260.71      289.75     54.47 o 
 -23   5  20     1571.57     1587.30    114.37 o 
 -21   5  20       36.97      -20.82     51.35 o 
 -19   5  20       71.84       98.72     54.77 o 
 -17   5  20      867.83      996.42     96.29 o 
 -15   5  20       40.99      -13.52     45.12 o 
 -13   5  20      615.75      630.04     77.30 o 
 -11   5  20      241.93      273.41     62.40 o 
  -9   5  20      547.00      574.65    105.61 o 
  -7   5  20      234.59      374.92    101.59 o 
  -5   5  20      715.67      545.13     75.08 o 
  -3   5  20        5.01        5.84     57.56 o 
  -1   5  20      359.95      440.57     74.52 o 
   1   5  20       44.58       44.66     52.97 o 
 -51   1  21      618.10      538.25    151.71 o 
 -49   1  21      266.16      144.18    109.95 o 
 -47   1  21      549.76      274.81    124.58 o 
 -45   1  21      444.72      276.40    124.08 o 
 -43   1  21     3840.31     3716.54    287.00 o 
 -41   1  21       62.69       32.44     85.11 o 
 -39   1  21      585.11      633.28     79.55 o 
 -37   1  21       45.76       30.08     46.38 o 
 -35   1  21      989.51     1022.64     83.22 o 
 -33   1  21      717.39      497.36     74.15 o 
 -31   1  21      783.52      870.75     63.80 o 
 -29   1  21      578.38      456.33     49.05 o 
 -27   1  21      202.81      150.56     35.85 o 
 -25   1  21     2240.73     2128.41     94.71 o 
 -23   1  21      438.74      475.69     48.61 o 
 -21   1  21     1015.65     1016.50     62.62 o 
 -19   1  21      315.04      225.38     35.35 o 
 -17   1  21      136.43      103.05     36.34 o 
 -15   1  21     3078.41     2984.58     80.66 o 
 -13   1  21     1027.01     1032.11     51.97 o 
 -11   1  21      868.36      944.48     50.59 o 
  -9   1  21     1601.54     1557.71     58.01 o 
  -7   1  21      659.59      690.04     46.19 o 
  -5   1  21     4513.13     4052.33    103.64 o 
  -3   1  21      549.95      534.89     72.57 o 
  -1   1  21     2273.50     2238.29     84.08 o 
   1   1  21      320.46      298.75     36.34 o 
   3   1  21      149.31      146.58     38.76 o 
   5   1  21      717.45      730.17     54.57 o 
   7   1  21     6465.85     6379.32    153.77 o 
   9   1  21      567.62      744.71     58.89 o 
  11   1  21     1243.39     1277.56    107.06 o 
  13   1  21      524.18      409.91     66.03 o 
  15   1  21     1897.31     1924.96    107.30 o 
  17   1  21      270.15      212.41     45.75 o 
  19   1  21     1360.62     1297.01     90.81 o 
  21   1  21      302.26      251.07     54.18 o 
  23   1  21        7.73      -10.27     41.83 o 
  25   1  21     2066.02     2298.91    128.56 o 
 -48   2  21       95.96       58.13     98.39 o 
 -46   2  21      123.52       64.73     68.66 o 
 -44   2  21      195.66      101.25     67.69 o 
 -42   2  21     1779.53     1945.55    120.62 o 
 -40   2  21      123.21       64.73     45.29 o 
 -38   2  21       30.87       37.49     41.28 o 
 -36   2  21      444.35      476.37     61.74 o 
 -34   2  21      369.36      259.96     50.98 o 
 -32   2  21     3034.81     3288.40    116.63 o 
 -30   2  21        2.89       12.02     31.91 o 
 -28   2  21     1790.83     1780.73     89.05 o 
 -26   2  21       15.00       35.06     30.13 o 
 -24   2  21     3292.88     3211.44    159.27 o 
 -22   2  21     1097.66      980.30     90.87 o 
 -20   2  21     1717.17     1748.47     93.65 o 
 -18   2  21      984.85     1053.95     70.72 o 
 -16   2  21     2604.95     2804.06    102.71 o 
 -14   2  21     1399.47     1551.88     83.65 o 
 -12   2  21      189.13      152.92     44.69 o 
 -10   2  21      929.36     1050.99     70.70 o 
  -8   2  21     6003.79     5389.19    154.03 o 
  -6   2  21      225.51      212.56     34.91 o 
  -4   2  21     3454.75     3007.79     97.78 o 
  -2   2  21      934.03      821.59     88.31 o 
   0   2  21      794.64      791.76     57.39 o 
   2   2  21      230.27      277.58     46.35 o 
   4   2  21      278.79      224.76     35.00 o 
   6   2  21       10.89       -1.91     25.94 o 
   8   2  21      458.71      417.66     41.65 o 
  10   2  21      346.76      381.41     40.59 o 
  12   2  21        0.11      -49.12     24.56 o 
  14   2  21        0.26      -24.94     28.92 o 
  16   2  21      856.13      941.19     63.39 o 
  18   2  21      608.53      586.30     70.70 o 
  20   2  21      374.86      269.04     47.31 o 
  22   2  21      263.46      187.11     61.23 o 
  24   2  21      331.44      336.43     60.21 o 
 -43   3  21       26.66       25.95     49.42 o 
 -41   3  21       98.80       77.08     48.97 o 
 -39   3  21       10.09       14.26     42.69 o 
 -37   3  21      485.93      512.17     64.11 o 
 -35   3  21        0.89       18.41     40.44 o 
 -33   3  21      645.84      485.56     59.27 o 
 -31   3  21       73.05       94.36     38.95 o 
 -29   3  21     2151.80     1910.68     87.04 o 
 -27   3  21      641.92      612.69     50.08 o 
 -25   3  21      148.81      190.75     38.20 o 
 -23   3  21      684.31      689.44     53.91 o 
 -21   3  21      330.53      352.70     45.93 o 
 -19   3  21      244.77      203.03     36.58 o 
 -17   3  21     1274.76     1442.41    112.77 o 
 -15   3  21       79.75       72.41     30.80 o 
 -13   3  21      367.09      479.88     46.36 o 
 -11   3  21      882.61      900.24     69.13 o 
  -9   3  21      211.21      148.90     33.68 o 
  -7   3  21     1625.42     1719.91     80.87 o 
  -5   3  21      707.67      457.90     59.28 o 
  -3   3  21     1158.30     1214.83     73.40 o 
  -1   3  21        9.91       30.68     31.55 o 
   1   3  21      299.38      124.09     37.24 o 
   3   3  21     1037.13      917.64     85.45 o 
   5   3  21     1147.65     1191.48     73.62 o 
   7   3  21      278.65      161.85     39.74 o 
   9   3  21      300.73      292.61     46.83 o 
  11   3  21     1371.75     1392.05     79.10 o 
  13   3  21      282.72      337.29     49.63 o 
  15   3  21       11.93       10.19     37.73 o 
  17   3  21      209.57      177.67     57.03 o 
  19   3  21      298.67      358.64     67.88 o 
 -36   4  21     2199.43     2665.25    176.49 o 
 -34   4  21      916.94     1066.36    111.52 o 
 -32   4  21       63.25       46.06     55.54 o 
 -30   4  21     1282.23     1195.31     88.28 o 
 -28   4  21      239.24      215.52     51.46 o 
 -26   4  21        8.88      -64.53     32.26 o 
 -24   4  21      301.27      252.27     54.57 o 
 -22   4  21      214.19      157.91     49.44 o 
 -20   4  21      465.13      314.63     62.58 o 
 -18   4  21       39.89       47.94     40.79 o 
 -16   4  21        4.07        0.72     39.65 o 
 -14   4  21      754.79      692.82     96.93 o 
 -12   4  21      285.88      166.76     63.74 o 
 -10   4  21      580.88      598.81     74.06 o 
  -8   4  21     1259.06      936.78    110.00 o 
  -6   4  21        3.21       51.28     44.35 o 
  -4   4  21     1046.25     1294.99    104.65 o 
  -2   4  21     1396.23     1307.53    108.63 o 
   0   4  21      964.31     1019.32     99.27 o 
   2   4  21     1789.18     1769.52    192.56 o 
   4   4  21       89.92       35.00     56.10 o 
   6   4  21      141.16       83.96     55.92 o 
   8   4  21       30.20       38.62     47.87 o 
  10   4  21      587.30      464.02     73.58 o 
  12   4  21      175.44      206.40     63.92 o 
 -23   5  21        2.40       33.27     82.32 o 
 -21   5  21        6.02       -9.07     49.36 o 
 -19   5  21      391.51      388.75     84.65 o 
 -17   5  21        4.75      -11.38     47.82 o 
 -15   5  21      627.48      600.67     80.52 o 
 -13   5  21      518.81      438.58     71.32 o 
 -11   5  21        2.45       16.60     50.03 o 
  -9   5  21       18.50       50.14     53.20 o 
  -7   5  21       29.92       18.72     48.54 o 
  -5   5  21       87.66       27.51     51.39 o 
  -3   5  21      570.55      644.16     85.09 o 
  -1   5  21      229.04      266.14     67.63 o 
 -50   0  22      485.76      199.25    131.72 o 
 -48   0  22     4262.27     4853.41    362.03 o 
 -46   0  22      645.95      579.17    153.76 o 
 -44   0  22     3278.47     3435.73    324.45 o 
 -42   0  22     1078.70     1760.30    229.83 o 
 -40   0  22     1663.52     1770.85    220.57 o 
 -38   0  22      494.48      670.49    138.78 o 
 -36   0  22      720.74      901.63    159.38 o 
 -34   0  22     6152.95     6270.08    373.31 o 
 -32   0  22     4129.96     4527.41    301.23 o 
 -30   0  22    27584.88    28970.84    814.03 o 
 -28   0  22     2851.77     3283.12    332.01 o 
 -26   0  22    11287.95    13311.25    423.36 o 
 -24   0  22      492.45      670.33     90.00 o 
 -22   0  22     1464.36     1324.51    113.08 o 
 -20   0  22     2024.07     2024.51    136.48 o 
 -18   0  22       72.26       20.65     26.73 o 
 -16   0  22     2975.99     2625.19    122.61 o 
 -14   0  22      453.59      690.32    123.58 o 
 -12   0  22     7175.52     8019.03    230.57 o 
 -10   0  22     1442.93     1710.54    101.12 o 
  -8   0  22       99.47      142.60     40.24 o 
  -6   0  22     2153.69     2140.18     94.94 o 
  -4   0  22      408.02      284.98     46.48 o 
  -2   0  22      348.95      410.71     61.95 o 
   0   0  22     9216.97     9907.86    247.03 o 
   2   0  22     2501.12     2434.82    117.19 o 
   4   0  22      300.54      260.81     77.51 o 
   6   0  22      343.09      489.58    114.55 o 
   8   0  22     4721.47     5362.54    216.99 o 
  10   0  22       89.54      157.28     59.16 o 
  12   0  22      879.57      966.34    101.74 o 
  14   0  22      218.12      245.88     89.72 o 
  16   0  22     1412.66     1414.67    149.78 o 
  18   0  22     3352.77     3538.16    241.39 o 
  20   0  22       16.70       82.27     74.58 o 
  22   0  22      476.10      422.35    106.46 o 
  24   0  22      659.16      586.49     93.61 o 
 -49   1  22      122.08      115.92    111.44 o 
 -47   1  22        0.72      134.28    110.28 o 
 -45   1  22       21.69       38.95     96.05 o 
 -43   1  22      841.89     1106.82    182.67 o 
 -41   1  22      124.55      206.19    103.76 o 
 -39   1  22        6.82      -11.80     50.48 o 
 -37   1  22      150.45      250.37     62.23 o 
 -35   1  22     1870.44     1737.75    104.69 o 
 -33   1  22     2986.73     3170.99    112.30 o 
 -31   1  22      910.05      830.10     72.25 o 
 -29   1  22       17.07       37.77     34.16 o 
 -27   1  22      216.23      177.77     47.58 o 
 -25   1  22      711.11      775.27     61.35 o 
 -23   1  22     5165.46     5255.27    176.53 o 
 -21   1  22       54.78       29.52     29.15 o 
 -19   1  22        2.85        4.21     26.51 o 
 -17   1  22     6189.84     6663.87    170.72 o 
 -15   1  22     3144.92     3097.69    118.06 o 
 -13   1  22     3770.39     3368.80     89.74 o 
 -11   1  22       28.50       77.52     25.60 o 
  -9   1  22      433.06      308.03     34.72 o 
  -7   1  22       40.31       71.43     24.33 o 
  -5   1  22        0.21       27.27     26.10 o 
  -3   1  22     1839.54     1945.18    108.85 o 
  -1   1  22     2386.35     2612.57    108.19 o 
   1   1  22      712.25      794.07     61.41 o 
   3   1  22      648.02      586.93     51.18 o 
   5   1  22     1603.44     1775.27     84.90 o 
   7   1  22      545.64      585.35     68.43 o 
   9   1  22     3946.09     3931.08    131.52 o 
  11   1  22       83.57       56.74     39.50 o 
  13   1  22        0.52      -14.31     37.60 o 
  15   1  22      118.66      109.40     47.11 o 
  17   1  22      580.51      514.60     85.98 o 
  19   1  22      373.17      316.08     56.61 o 
  21   1  22       68.64        5.81     44.08 o 
  23   1  22      547.48      451.68     66.83 o 
  25   1  22        0.17       51.79     49.25 o 
 -48   2  22      160.87      217.00    104.67 o 
 -46   2  22      320.51      558.01    101.24 o 
 -44   2  22      378.03      318.80    137.65 o 
 -42   2  22      247.75      196.94     56.84 o 
 -40   2  22      172.45      201.76     55.05 o 
 -38   2  22      185.76      127.95     51.39 o 
 -36   2  22       31.48      -42.93     35.01 o 
 -34   2  22      148.82      149.28     41.45 o 
 -32   2  22        1.67      -58.54     31.09 o 
 -30   2  22      365.82      391.27     49.32 o 
 -28   2  22     1030.72      954.93     73.98 o 
 -26   2  22     5991.45     4957.83    142.00 o 
 -24   2  22    19868.60    20037.49    428.33 o 
 -22   2  22     5085.41     4633.01    146.04 o 
 -20   2  22       25.39       32.11     32.97 o 
 -18   2  22     1003.17      894.65     68.14 o 
 -16   2  22       57.83       37.51     32.04 o 
 -14   2  22      444.41      377.43     56.48 o 
 -12   2  22     8930.93     9055.50    224.60 o 
 -10   2  22      395.33      478.60     69.21 o 
  -8   2  22     5377.74     5368.56    157.72 o 
  -6   2  22     2866.05     2766.32    110.07 o 
  -4   2  22     3565.26     3169.04    138.31 o 
  -2   2  22      582.13      440.99     58.62 o 
   0   2  22      401.77      392.19     45.59 o 
   2   2  22      700.92      658.32     70.76 o 
   4   2  22     2500.88     2157.24     97.12 o 
   6   2  22      729.29      605.16     58.08 o 
   8   2  22     3140.98     3196.83     97.45 o 
  10   2  22      292.53      203.91     36.00 o 
  12   2  22      268.04      394.19     53.35 o 
  14   2  22      315.92      319.52     43.59 o 
  16   2  22     2477.63     2435.47    104.82 o 
  18   2  22        1.43       36.41     37.63 o 
  20   2  22      166.84      202.98     48.28 o 
  22   2  22      450.21      374.62     73.47 o 
 -43   3  22       23.76       38.62     48.85 o 
 -41   3  22     1073.55     1175.74     93.42 o 
 -39   3  22     1102.58     1198.79     90.02 o 
 -37   3  22     1452.80     1617.19    102.44 o 
 -35   3  22     1028.56      984.98     79.49 o 
 -33   3  22      266.99      224.22     43.29 o 
 -31   3  22        6.36      -16.92     36.24 o 
 -29   3  22      402.32      386.89     52.50 o 
 -27   3  22       43.46      -15.93     27.51 o 
 -25   3  22      136.16      203.39     44.07 o 
 -23   3  22     7346.21     7685.51    200.78 o 
 -21   3  22     4390.58     4511.31    172.46 o 
 -19   3  22      460.48      390.53     47.55 o 
 -17   3  22     1510.26     1462.19     77.08 o 
 -15   3  22      565.13      542.72     51.50 o 
 -13   3  22     4110.90     4039.65    152.43 o 
 -11   3  22      118.51       88.78     44.84 o 
  -9   3  22      615.06      608.60     54.40 o 
  -7   3  22     3070.11     2757.90    104.03 o 
  -5   3  22      364.78      416.81     62.65 o 
  -3   3  22        0.44       12.53     30.55 o 
  -1   3  22      275.49      320.58     47.52 o 
   1   3  22      827.03      840.46     67.66 o 
   3   3  22       19.07        3.92     40.14 o 
   5   3  22      291.49      260.35     49.25 o 
   7   3  22     1113.98     1021.42    102.61 o 
   9   3  22      812.86      855.60     83.88 o 
  11   3  22     2757.96     3059.88    116.53 o 
  13   3  22      585.01      606.96     59.94 o 
  15   3  22       29.33       -8.01     38.48 o 
  17   3  22       10.93       87.96     53.29 o 
 -36   4  22      407.39      594.80     91.95 o 
 -34   4  22       42.93       45.66     51.13 o 
 -32   4  22      498.43      391.00     61.71 o 
 -30   4  22        1.36       16.67     42.81 o 
 -28   4  22      390.42      347.10     57.21 o 
 -26   4  22      197.59      111.97     52.08 o 
 -24   4  22        4.21      -28.66     41.26 o 
 -22   4  22       80.72       14.60     47.95 o 
 -20   4  22      682.66      761.96     86.44 o 
 -18   4  22       35.21       14.93     66.09 o 
 -16   4  22      419.25      420.88     68.40 o 
 -14   4  22     1418.30     1378.89    107.02 o 
 -12   4  22     1120.87      874.43     88.08 o 
 -10   4  22      119.65      127.24     56.05 o 
  -8   4  22       89.20       62.12     50.43 o 
  -6   4  22      280.45      495.87     71.58 o 
  -4   4  22       74.45       67.82     49.88 o 
  -2   4  22      228.64       81.98     52.72 o 
   0   4  22      414.02      389.34     72.23 o 
   2   4  22       66.09      115.05     54.00 o 
   4   4  22       57.76       15.98    109.88 o 
   6   4  22      285.81      305.22     71.52 o 
   8   4  22     1134.09     1189.02    118.20 o 
  10   4  22      112.06       94.66     56.49 o 
 -21   5  22        5.92        9.78     53.77 o 
 -19   5  22      207.77      241.58     64.93 o 
 -17   5  22      981.00     1144.45    148.63 o 
 -15   5  22       76.28       76.42     54.57 o 
 -13   5  22      572.56      555.41    102.79 o 
 -11   5  22      990.32     1037.04    119.62 o 
  -9   5  22      198.13      113.73     59.45 o 
  -7   5  22     1334.19     1361.46    114.33 o 
  -5   5  22      606.50      719.50     89.94 o 
 -49   1  23      417.63      464.67    148.23 o 
 -47   1  23      658.67      686.68    159.07 o 
 -45   1  23     4268.78     3834.79    303.42 o 
 -43   1  23     1471.13     1097.93    186.23 o 
 -41   1  23     1585.98     1525.89    212.18 o 
 -39   1  23       83.96       82.99     56.25 o 
 -37   1  23     3918.49     4382.07    269.44 o 
 -35   1  23        9.42       89.59     71.02 o 
 -33   1  23     1997.91     2222.09    116.95 o 
 -31   1  23      481.14      487.27     71.90 o 
 -29   1  23      231.63      177.89     91.04 o 
 -27   1  23     5639.73     5850.46    172.19 o 
 -25   1  23        6.35      -20.90     28.22 o 
 -23   1  23      216.31      182.44     37.70 o 
 -21   1  23      499.31      436.40     47.60 o 
 -19   1  23     2797.70     2855.78    136.06 o 
 -17   1  23     3040.94     2934.42    109.36 o 
 -15   1  23      830.32      821.43     59.02 o 
 -13   1  23     3025.87     3163.16    137.48 o 
 -11   1  23     8134.71     8652.10    175.36 o 
  -9   1  23     2145.63     2078.38    100.88 o 
  -7   1  23      210.69      338.12     35.60 o 
  -5   1  23      270.13      271.53     37.02 o 
  -3   1  23     3380.51     3438.11    109.93 o 
  -1   1  23     1966.15     2272.82     92.11 o 
   1   1  23     4199.22     4154.46    116.82 o 
   3   1  23      250.63      317.74     43.49 o 
   5   1  23      152.25       32.89     34.55 o 
   7   1  23     1456.87     1295.62     84.44 o 
   9   1  23     1208.38     1320.10     86.98 o 
  11   1  23     3628.70     3651.81    176.24 o 
  13   1  23     5203.87     5274.79    166.37 o 
  15   1  23     2445.03     2611.55    147.72 o 
  17   1  23     2112.38     2200.60    117.25 o 
  19   1  23     1001.24      819.94     79.62 o 
  21   1  23      501.08      399.10     62.50 o 
  23   1  23      541.45      586.18     73.22 o 
 -48   2  23      981.77     1001.29    172.50 o 
 -46   2  23       17.41       45.37     68.52 o 
 -44   2  23      401.80      473.13    108.25 o 
 -42   2  23      181.31      173.23     59.00 o 
 -40   2  23       95.32       63.08     43.64 o 
 -38   2  23       78.11       29.72     39.39 o 
 -36   2  23      250.49      327.33     52.37 o 
 -34   2  23     1016.16     1069.80     98.90 o 
 -32   2  23     1013.69      879.55     67.76 o 
 -30   2  23        0.27      -64.45     33.26 o 
 -28   2  23      971.98      837.46     76.59 o 
 -26   2  23      823.35      684.83     71.06 o 
 -24   2  23      328.35      451.32     56.88 o 
 -22   2  23       13.84      -20.00     34.10 o 
 -20   2  23     1240.16     1407.97     86.59 o 
 -18   2  23       11.69      -52.65     27.93 o 
 -16   2  23      374.66      346.04     47.38 o 
 -14   2  23      256.29      265.60     44.57 o 
 -12   2  23       24.25       60.31     34.46 o 
 -10   2  23     1135.93     1147.23     93.80 o 
  -8   2  23      462.28      428.02     73.70 o 
  -6   2  23      117.87       46.61     35.07 o 
  -4   2  23     4874.97     4964.77    205.86 o 
  -2   2  23     4221.35     4321.97    126.71 o 
   0   2  23     1152.39     1040.14     69.52 o 
   2   2  23      129.71       37.29     33.98 o 
   4   2  23      678.32      628.58     57.98 o 
   6   2  23      417.71      413.53     42.60 o 
   8   2  23      829.35      804.64     55.40 o 
  10   2  23     2190.40     2540.60     95.35 o 
  12   2  23     1392.57     1255.91     71.22 o 
  14   2  23     3612.33     4034.59    127.62 o 
  16   2  23       47.18       43.96     38.43 o 
  18   2  23      104.81      109.65     44.40 o 
  20   2  23       92.84      110.23     44.97 o 
 -43   3  23      963.05     1140.02    193.66 o 
 -41   3  23      771.20      900.89    173.70 o 
 -39   3  23       14.29       26.45     40.35 o 
 -37   3  23      771.41      856.49     71.36 o 
 -35   3  23       12.17       47.36     39.00 o 
 -33   3  23      352.68      342.24     90.92 o 
 -31   3  23      258.69      234.94     41.03 o 
 -29   3  23      767.12      868.52     74.82 o 
 -27   3  23        8.28       27.86     33.12 o 
 -25   3  23     3037.33     2970.98    117.85 o 
 -23   3  23      913.68      789.75     65.50 o 
 -21   3  23     1015.68     1157.72     76.95 o 
 -19   3  23        2.55      -22.11     30.41 o 
 -17   3  23      712.87      739.58     61.09 o 
 -15   3  23       47.74      108.37     35.50 o 
 -13   3  23        7.09       18.46     32.40 o 
 -11   3  23      599.45      558.35     77.64 o 
  -9   3  23      524.80      442.56     54.18 o 
  -7   3  23      304.00      392.24     58.42 o 
  -5   3  23      646.59      814.82     65.94 o 
  -3   3  23      473.19      464.49    102.60 o 
  -1   3  23      401.19      304.22     47.62 o 
   1   3  23      284.71      220.55     62.40 o 
   3   3  23        4.24      -32.80     35.14 o 
   5   3  23       15.29       20.44     38.83 o 
   7   3  23      154.56      105.29     44.02 o 
   9   3  23      456.01      568.42     58.37 o 
  11   3  23       94.86       37.28     39.25 o 
  13   3  23       18.93       24.56     38.39 o 
  15   3  23      230.53      219.60     54.98 o 
 -36   4  23       78.59       11.30     49.34 o 
 -34   4  23       44.24       85.14     49.56 o 
 -32   4  23       15.44       82.88     47.68 o 
 -30   4  23     1431.80     1493.08    100.02 o 
 -28   4  23      319.99      292.22     64.49 o 
 -26   4  23       43.92       30.71     51.75 o 
 -24   4  23        6.12        3.95     50.08 o 
 -22   4  23     2419.41     2911.10    157.56 o 
 -20   4  23      235.80      306.52     64.52 o 
 -18   4  23       34.85      -18.23     43.18 o 
 -16   4  23       33.10      -25.91     42.44 o 
 -14   4  23       19.50       12.21     42.76 o 
 -12   4  23      204.09      138.41     54.94 o 
 -10   4  23      366.31      414.27     68.85 o 
  -8   4  23     1282.34     1420.45    158.12 o 
  -6   4  23      517.15      456.60     73.34 o 
  -4   4  23      529.46      666.29    123.22 o 
  -2   4  23      226.47      157.11     60.07 o 
   0   4  23        4.38       46.57     53.07 o 
   2   4  23      304.94      459.70     79.22 o 
   4   4  23     3159.34     2943.76    182.72 o 
   6   4  23      679.73      563.19     88.55 o 
   8   4  23     3165.12     3441.61    188.38 o 
 -17   5  23        8.54       81.61     56.01 o 
 -15   5  23      318.58      422.93    152.79 o 
 -13   5  23       40.56       39.87     53.24 o 
 -11   5  23      392.00      277.83     95.02 o 
 -50   0  24     3896.90     3771.32    370.39 o 
 -48   0  24      948.34     1220.92    212.86 o 
 -46   0  24     1771.94     1852.79    251.16 o 
 -44   0  24      325.77      427.81    136.64 o 
 -42   0  24      961.86     1232.62    201.80 o 
 -40   0  24      389.21      502.55    136.53 o 
 -38   0  24      218.24      140.09     97.63 o 
 -36   0  24     6684.82     7880.71    442.34 o 
 -34   0  24      300.95      414.41    117.33 o 
 -32   0  24     1211.96     1863.53    218.72 o 
 -30   0  24      407.19      421.52    116.48 o 
 -28   0  24     1172.09     1097.97    112.54 o 
 -26   0  24      774.35      732.19    146.16 o 
 -24   0  24     8839.11     8864.73    313.94 o 
 -22   0  24     4595.20     4525.12    200.97 o 
 -20   0  24      961.74      992.68    146.61 o 
 -18   0  24     7848.26     8812.62    437.74 o 
 -16   0  24        5.69      -10.88     36.61 o 
 -14   0  24     7810.77     8372.25    243.81 o 
 -12   0  24     2805.79     3074.06    128.84 o 
 -10   0  24      855.38     1074.20     79.01 o 
  -8   0  24     4442.22     4438.55    223.35 o 
  -6   0  24      132.81      179.54     62.68 o 
  -4   0  24      729.92      844.25     71.11 o 
  -2   0  24    10580.50    10938.63    269.51 o 
   0   0  24     1874.96     2335.99    118.70 o 
   2   0  24     1658.18     1720.54    141.56 o 
   4   0  24    17954.64    18735.37    496.02 o 
   6   0  24      722.66      835.56    140.62 o 
   8   0  24     2455.17     2714.65    226.50 o 
  10   0  24     2645.75     3115.37    217.69 o 
  12   0  24      346.71      405.37     78.19 o 
  14   0  24      460.69      422.61    124.62 o 
  16   0  24     1545.25     1285.10    151.07 o 
  18   0  24      675.53      664.84    123.61 o 
  20   0  24      776.82      979.14    141.40 o 
  22   0  24     2642.20     2993.59    237.15 o 
 -49   1  24      400.73      533.03    143.50 o 
 -47   1  24       24.72      -48.76     92.88 o 
 -45   1  24        0.59     -160.50     80.25 o 
 -43   1  24      347.85      170.41    117.95 o 
 -41   1  24     2606.44     2971.68    291.23 o 
 -39   1  24      138.61       80.60     68.62 o 
 -37   1  24      371.52      274.16     74.99 o 
 -35   1  24     2181.93     2256.77    201.04 o 
 -33   1  24     1517.44     1754.51    119.25 o 
 -31   1  24      880.19      659.18     78.85 o 
 -29   1  24    12519.52    12019.56    290.82 o 
 -27   1  24       20.33       -1.11     34.01 o 
 -25   1  24       99.25       59.60     37.43 o 
 -23   1  24      251.93      221.16     55.14 o 
 -21   1  24     2406.31     2428.53    108.89 o 
 -19   1  24      771.21      732.71     57.93 o 
 -17   1  24     2987.51     3031.06    101.66 o 
 -15   1  24     4084.15     3962.25    118.25 o 
 -13   1  24      567.81      517.29     50.24 o 
 -11   1  24     2056.73     2137.96     81.88 o 
  -9   1  24     1853.00     1687.89     75.05 o 
  -7   1  24    15990.34    15499.48    308.03 o 
  -5   1  24      268.14      206.29     62.95 o 
  -3   1  24     4028.85     3817.96    119.13 o 
  -1   1  24       62.12       65.98     33.99 o 
   1   1  24     2005.92     1964.10     89.39 o 
   3   1  24      131.47       99.62     40.24 o 
   5   1  24      169.92      190.39     44.87 o 
   7   1  24      697.93      780.66     69.66 o 
   9   1  24        0.09        5.94     39.30 o 
  11   1  24      316.66      232.50     53.58 o 
  13   1  24      239.76      242.51     62.71 o 
  15   1  24      276.84      322.83     68.06 o 
  17   1  24      142.93      100.30     49.28 o 
  19   1  24      407.92      351.23     60.55 o 
  21   1  24       72.17       75.67     49.35 o 
 -46   2  24      194.14      237.93     72.01 o 
 -44   2  24      100.95       80.89     57.69 o 
 -42   2  24       76.67      155.37     59.59 o 
 -40   2  24      590.77      601.78    100.66 o 
 -38   2  24      117.20       98.07     55.47 o 
 -36   2  24      890.42      898.55     73.41 o 
 -34   2  24       50.66       72.82     43.79 o 
 -32   2  24       79.12      -11.44     37.13 o 
 -30   2  24       70.33       15.30     36.78 o 
 -28   2  24      821.09      686.57     79.74 o 
 -26   2  24      558.33      766.75     69.38 o 
 -24   2  24     6530.12     6463.05    186.28 o 
 -22   2  24     7149.13     6076.31    177.47 o 
 -20   2  24      964.17      991.79     98.34 o 
 -18   2  24      266.62      234.98     46.14 o 
 -16   2  24     2129.18     1812.05     98.00 o 
 -14   2  24     1759.87     1468.81    109.25 o 
 -12   2  24     2451.45     2157.73    112.63 o 
 -10   2  24      654.41      729.47     66.32 o 
  -8   2  24     2233.81     2031.40    106.06 o 
  -6   2  24        2.20       43.91     36.88 o 
  -4   2  24     1477.43     1714.30    100.23 o 
  -2   2  24       23.50       13.77     38.15 o 
   0   2  24     2008.67     1699.87     89.86 o 
   2   2  24        5.61       -3.93     32.98 o 
   4   2  24     2527.95     2463.98    101.60 o 
   6   2  24       95.15      128.52     33.96 o 
   8   2  24        0.27       20.04     31.05 o 
  10   2  24      983.78      910.43     61.25 o 
  12   2  24       13.89       26.92     35.04 o 
  14   2  24      390.79      491.27     56.14 o 
  16   2  24      330.10      399.42     55.18 o 
  18   2  24      595.05      395.78     56.63 o 
 -43   3  24       17.30      -46.61     41.45 o 
 -41   3  24      601.41      434.07     62.42 o 
 -39   3  24      105.88      172.57     48.82 o 
 -37   3  24      358.39      290.64     69.72 o 
 -35   3  24      235.91      189.56     45.57 o 
 -33   3  24      401.38      354.00     48.35 o 
 -31   3  24      549.04      626.50     61.53 o 
 -29   3  24     1864.75     2093.06     98.32 o 
 -27   3  24      516.53      401.36     54.98 o 
 -25   3  24     1130.89     1149.33     79.94 o 
 -23   3  24     3146.01     3079.97    184.27 o 
 -21   3  24      144.13      196.97     44.42 o 
 -19   3  24     1257.91     1288.46    124.01 o 
 -17   3  24      165.98      112.36     70.78 o 
 -15   3  24     1586.04     1557.11     87.66 o 
 -13   3  24      603.03      637.93     59.76 o 
 -11   3  24     2262.82     2463.13    106.92 o 
  -9   3  24        8.63      -42.59     30.53 o 
  -7   3  24     1801.49     1902.59     99.04 o 
  -5   3  24       42.53       -2.76     33.30 o 
  -3   3  24      217.89      213.87     44.99 o 
  -1   3  24     1840.74     1856.90    165.17 o 
   1   3  24      283.81      278.56     50.05 o 
   3   3  24      289.51      326.42     54.57 o 
   5   3  24     1556.73     1630.07    100.91 o 
   7   3  24        0.41      -19.92     41.58 o 
   9   3  24     1326.60     1377.88     89.69 o 
  11   3  24      281.40      302.80     50.41 o 
  13   3  24        0.37      -34.13     39.68 o 
  15   3  24       20.66      -18.80     42.04 o 
 -34   4  24      221.19      281.05     59.22 o 
 -32   4  24        0.61      -22.14     67.44 o 
 -30   4  24        0.01       28.17     50.15 o 
 -28   4  24     1491.54     1375.55    234.00 o 
 -26   4  24      422.47      428.07     79.07 o 
 -24   4  24      450.55      573.73     84.76 o 
 -22   4  24      139.70      158.93     58.62 o 
 -20   4  24      569.49      610.15     83.32 o 
 -18   4  24      191.09      197.44     60.13 o 
 -16   4  24      758.06      670.53     97.26 o 
 -14   4  24        0.37        0.62     50.88 o 
 -12   4  24       95.51      179.81     64.56 o 
 -10   4  24      652.68      871.95     94.02 o 
  -8   4  24        6.34       44.23     49.51 o 
  -6   4  24      208.45      249.06     66.12 o 
  -4   4  24      308.12      310.20     71.35 o 
  -2   4  24      283.98      209.91     63.56 o 
   0   4  24     1849.92     2083.10    146.75 o 
   2   4  24      270.61      183.34     92.06 o 
   4   4  24     3129.08     3302.12    191.16 o 
   6   4  24       63.11      104.84     63.21 o 
 -49   1  25       80.46      -24.05    109.78 o 
 -47   1  25      111.86       57.24     97.18 o 
 -45   1  25       75.54       97.53    106.89 o 
 -43   1  25      107.36      207.41    116.73 o 
 -41   1  25       61.87       21.76     91.16 o 
 -39   1  25     1832.53     2038.20    244.85 o 
 -37   1  25      193.06      235.08     73.36 o 
 -35   1  25      316.20      330.57     79.50 o 
 -33   1  25       25.12       74.61     58.52 o 
 -31   1  25     6837.03     7264.94    273.38 o 
 -29   1  25       69.30       95.28     43.84 o 
 -27   1  25     1503.73     1559.72     96.22 o 
 -25   1  25     2255.85     2471.16    112.63 o 
 -23   1  25     1797.17     2080.64    133.88 o 
 -21   1  25       41.61       87.47     37.61 o 
 -19   1  25     5106.85     5214.35    159.11 o 
 -17   1  25       45.45      103.28     38.42 o 
 -15   1  25     9848.90     9493.40    237.53 o 
 -13   1  25     1180.69     1151.95     80.42 o 
 -11   1  25     2224.61     2245.41    111.43 o 
  -9   1  25      343.27      295.56     56.42 o 
  -7   1  25      838.83      989.21     66.94 o 
  -5   1  25     2514.59     2561.85    101.57 o 
  -3   1  25     2372.17     2438.64    106.79 o 
  -1   1  25     4815.76     4782.10    161.92 o 
   1   1  25     5037.34     4747.13    143.57 o 
   3   1  25      406.81      471.52     57.41 o 
   5   1  25      262.36      252.98     48.47 o 
   7   1  25     2517.33     2776.15    128.32 o 
   9   1  25       28.97       77.02     43.73 o 
  11   1  25      753.85      730.49     83.09 o 
  13   1  25      134.07      146.96     54.82 o 
  15   1  25      149.12      183.00     64.78 o 
  17   1  25     1133.75     1084.17     89.10 o 
  19   1  25     1650.88     1702.01    165.28 o 
 -46   2  25       30.36       17.74     57.74 o 
 -44   2  25      478.80      629.21     91.71 o 
 -42   2  25     1077.83     1035.48    104.95 o 
 -40   2  25       21.77       89.74     55.90 o 
 -38   2  25      364.06      450.18     59.06 o 
 -36   2  25      502.52      526.90     67.90 o 
 -34   2  25        3.31       -9.75     40.33 o 
 -32   2  25       93.47       75.42     38.23 o 
 -30   2  25      216.43      182.23     47.96 o 
 -28   2  25     2684.22     2384.66    121.28 o 
 -26   2  25     3114.53     2903.66    134.70 o 
 -24   2  25      600.78      489.05     58.80 o 
 -22   2  25     4629.07     4300.05    211.54 o 
 -20   2  25     4473.19     4456.17    200.38 o 
 -18   2  25       52.57       10.52     35.30 o 
 -16   2  25     1684.43     1537.19     93.34 o 
 -14   2  25     3065.51     2790.71    182.66 o 
 -12   2  25      259.07      225.39     46.26 o 
 -10   2  25     2306.77     2263.56    113.84 o 
  -8   2  25      721.83     1073.04     84.36 o 
  -6   2  25    10081.04     9555.90    246.29 o 
  -4   2  25       10.19        2.22     45.58 o 
  -2   2  25     1343.16     1449.92    122.37 o 
   0   2  25       20.55      -18.66     34.96 o 
   2   2  25      155.21      185.54     44.01 o 
   4   2  25     1512.32     1635.74    101.66 o 
   6   2  25      147.51      148.67     39.05 o 
   8   2  25     1783.86     1713.34     81.04 o 
  10   2  25     1095.88     1261.43     96.50 o 
  12   2  25     3115.99     3372.79    121.86 o 
  14   2  25      393.83      321.49     51.09 o 
  16   2  25      180.57      151.14     52.42 o 
  18   2  25      143.45      122.39     56.65 o 
 -41   3  25      192.21      212.76     52.83 o 
 -39   3  25      680.87      690.07     69.15 o 
 -37   3  25      557.00      542.00     61.81 o 
 -35   3  25        9.67       20.55     39.88 o 
 -33   3  25       92.00       76.63     43.12 o 
 -31   3  25       61.75       -3.64     37.36 o 
 -29   3  25      275.77      314.08     52.62 o 
 -27   3  25       64.99       68.98     39.63 o 
 -25   3  25        2.05      -46.34     34.74 o 
 -23   3  25       77.74       80.73     39.83 o 
 -21   3  25       84.93       11.30     47.14 o 
 -19   3  25      860.47      759.25    100.67 o 
 -17   3  25        1.77        8.95     32.74 o 
 -15   3  25     1167.31     1269.90     81.58 o 
 -13   3  25      255.24      203.82     43.50 o 
 -11   3  25       13.95       25.09     34.91 o 
  -9   3  25      310.96      247.48     75.34 o 
  -7   3  25        4.14      -12.59     34.27 o 
  -5   3  25       22.92      -30.20     34.02 o 
  -3   3  25      234.48      127.96     43.82 o 
  -1   3  25      600.78      448.88     56.33 o 
   1   3  25      141.18      124.29     45.47 o 
   3   3  25      569.00      557.86     65.49 o 
   5   3  25      388.54      384.19     61.40 o 
   7   3  25      230.69      137.68     46.54 o 
   9   3  25      882.83      866.01     75.52 o 
  11   3  25       84.69      128.85     49.29 o 
  13   3  25      227.35      251.09     56.00 o 
 -34   4  25      305.25      240.78     70.31 o 
 -32   4  25     2357.17     2481.71    165.16 o 
 -30   4  25     1489.13     1319.90    124.99 o 
 -28   4  25      257.81      130.25     66.10 o 
 -26   4  25      157.71      297.61     72.29 o 
 -24   4  25      417.89      491.97     81.56 o 
 -22   4  25      988.83      966.94    101.45 o 
 -20   4  25      835.85      867.21     96.86 o 
 -18   4  25      175.12       82.21     57.85 o 
 -16   4  25     1533.99     1628.18    128.07 o 
 -14   4  25     1549.84     1779.90    132.14 o 
 -12   4  25      623.76      618.24    106.91 o 
 -10   4  25     2146.61     1856.24    156.07 o 
  -8   4  25      104.71      134.10    105.06 o 
  -6   4  25      399.97      402.32    126.27 o 
  -4   4  25        1.09        6.20     66.03 o 
  -2   4  25      254.88      298.99     86.63 o 
   0   4  25     1806.07     1874.82    199.92 o 
   2   4  25      678.54      667.71     96.63 o 
   4   4  25        3.01       25.62     57.63 o 
 -50   0  26      193.72      307.22    148.01 o 
 -48   0  26     2390.99     1769.01    257.68 o 
 -46   0  26     2955.11     3104.78    326.96 o 
 -44   0  26      289.25      473.57    155.00 o 
 -42   0  26      252.71      153.04    112.47 o 
 -40   0  26       92.55       -0.92     91.92 o 
 -38   0  26       20.00      -66.62     86.27 o 
 -36   0  26      218.20      185.82    106.41 o 
 -34   0  26      608.97      708.82    149.84 o 
 -32   0  26        7.54        5.81     79.11 o 
 -30   0  26     4229.74     5089.24    334.22 o 
 -28   0  26      405.29      340.40    109.81 o 
 -26   0  26     2073.20     1859.96    213.58 o 
 -24   0  26     3600.90     3824.26    277.81 o 
 -22   0  26     3399.53     3724.58    188.27 o 
 -20   0  26     1463.54     1401.75    126.66 o 
 -18   0  26     9905.80    11319.56    446.79 o 
 -16   0  26        4.76      -43.77     47.60 o 
 -14   0  26     4665.65     4928.97    150.67 o 
 -12   0  26     1056.06     1078.78     76.10 o 
 -10   0  26     3334.05     3708.90    130.09 o 
  -8   0  26     3680.74     3731.47    132.32 o 
  -6   0  26      115.42      110.01     50.20 o 
  -4   0  26     3414.28     3278.44    184.36 o 
  -2   0  26     2764.65     2724.03    153.14 o 
   0   0  26       53.54       10.31     49.19 o 
   2   0  26     6906.27     7143.57    248.36 o 
   4   0  26      580.49      756.21     92.40 o 
   6   0  26     1844.00     2216.09    235.28 o 
   8   0  26       69.63      125.31     65.75 o 
  10   0  26      569.36      555.23     88.52 o 
  12   0  26     1964.39     2165.56    213.40 o 
  14   0  26        1.58      -82.28     64.46 o 
  16   0  26     3056.83     3231.13    249.91 o 
  18   0  26      663.05      582.10    116.76 o 
 -49   1  26       27.51       45.57    108.14 o 
 -47   1  26        9.44       72.38    102.15 o 
 -45   1  26       67.62      -21.41    103.79 o 
 -43   1  26      770.27      586.86    156.93 o 
 -41   1  26     1003.58     1076.15    185.04 o 
 -39   1  26      222.21      184.50    107.88 o 
 -37   1  26      481.92      460.93    111.89 o 
 -35   1  26     1341.71     1195.36    127.08 o 
 -33   1  26      177.44      113.86     66.67 o 
 -31   1  26     1104.09      950.96    111.53 o 
 -29   1  26     3767.93     3501.43    185.16 o 
 -27   1  26     2777.88     2891.91    129.11 o 
 -25   1  26     7092.99     6944.27    197.00 o 
 -23   1  26      396.75      417.06     56.36 o 
 -21   1  26     3319.48     3151.92    193.09 o 
 -19   1  26        1.08       28.08     37.28 o 
 -17   1  26      889.15     1003.80     77.52 o 
 -15   1  26      103.39       45.94     43.11 o 
 -13   1  26     3868.59     3844.17    134.85 o 
 -11   1  26     1576.43     1666.95    143.26 o 
  -9   1  26      947.72      872.94     73.12 o 
  -7   1  26      499.32      505.90     85.45 o 
  -5   1  26       10.57       28.75     35.46 o 
  -3   1  26    10749.00    10430.72    239.63 o 
  -1   1  26      407.40      451.27     55.89 o 
   1   1  26     3379.25     3303.89    131.20 o 
   3   1  26     1737.51     1520.81     91.88 o 
   5   1  26      810.37      632.92     66.90 o 
   7   1  26       84.37       40.82     43.61 o 
   9   1  26      394.47      347.42     68.41 o 
  11   1  26     1655.37     1666.78    119.06 o 
  13   1  26        8.27        0.40     50.13 o 
  15   1  26     2452.74     2149.21    206.26 o 
  17   1  26        5.26      -23.92     45.19 o 
 -46   2  26       11.93      -42.45     57.15 o 
 -44   2  26      127.97      108.20     63.43 o 
 -42   2  26      801.97      847.98     97.54 o 
 -40   2  26       88.32       23.49    142.60 o 
 -38   2  26        9.72      -19.47     44.71 o 
 -36   2  26     1118.56     1364.14    167.70 o 
 -34   2  26      107.92       23.43     40.10 o 
 -32   2  26     1752.06     1644.61    163.44 o 
 -30   2  26     1381.89     1516.20    100.73 o 
 -28   2  26       39.12      -27.26     36.52 o 
 -26   2  26       17.48      -23.26     36.22 o 
 -24   2  26     4091.04     4059.25    143.39 o 
 -22   2  26     2886.94     2798.91    153.18 o 
 -20   2  26      780.62      647.08     65.31 o 
 -18   2  26     2487.19     2179.11    118.66 o 
 -16   2  26        3.75      -32.52     33.00 o 
 -14   2  26     4058.70     3894.95    168.13 o 
 -12   2  26     2811.11     2426.28    167.25 o 
 -10   2  26     2047.94     1962.84    108.01 o 
  -8   2  26       14.69       -7.35     36.21 o 
  -6   2  26     2188.02     2184.32    116.14 o 
  -4   2  26        5.63       32.53     39.18 o 
  -2   2  26      996.20      961.78     80.98 o 
   0   2  26      115.66       97.09     44.09 o 
   2   2  26       67.90      -42.78     35.53 o 
   4   2  26       16.16       87.31     37.72 o 
   6   2  26      246.81      185.56     38.43 o 
   8   2  26      854.26      841.82     65.64 o 
  10   2  26        3.24       33.28     37.30 o 
  12   2  26      939.14      982.07     78.42 o 
  14   2  26      163.35      175.04     46.86 o 
  16   2  26      960.83      875.70    108.92 o 
 -41   3  26      394.53      351.16     58.42 o 
 -39   3  26      488.04      446.37     60.26 o 
 -37   3  26      674.70      601.77     66.85 o 
 -35   3  26       47.90       60.00     43.01 o 
 -33   3  26      436.00      434.47     75.81 o 
 -31   3  26      995.40     1060.53     85.03 o 
 -29   3  26      233.52      198.38     48.41 o 
 -27   3  26        5.50       65.81     40.06 o 
 -25   3  26      263.32      332.54     53.24 o 
 -23   3  26      674.96      645.00     78.41 o 
 -21   3  26     1357.29     1564.50     94.64 o 
 -19   3  26      927.66      990.60     75.68 o 
 -17   3  26        4.83       33.89     35.43 o 
 -15   3  26      140.67      100.00     39.52 o 
 -13   3  26     2377.87     2876.16    119.05 o 
 -11   3  26     1705.94     1653.09     96.56 o 
  -9   3  26        5.93        6.44     36.76 o 
  -7   3  26      181.84      222.90     48.19 o 
  -5   3  26       39.67       17.98     38.49 o 
  -3   3  26     2079.97     1898.56    154.37 o 
  -1   3  26     2418.23     2495.90    175.53 o 
   1   3  26       26.54       57.45     43.98 o 
   3   3  26       12.72       48.38     64.74 o 
   5   3  26     2268.23     2642.73    129.37 o 
   7   3  26      153.19       74.41     46.92 o 
   9   3  26       20.66       52.58     46.20 o 
  11   3  26        4.19      -44.16     43.00 o 
 -32   4  26      538.95      460.90     91.40 o 
 -30   4  26       62.84       43.04     62.88 o 
 -28   4  26      686.81      595.46     93.26 o 
 -26   4  26      308.95      531.57     87.31 o 
 -24   4  26       84.30       46.07     57.97 o 
 -22   4  26        9.22       22.11     80.68 o 
 -20   4  26      241.08      189.61     64.19 o 
 -18   4  26       34.56       59.39     62.77 o 
 -16   4  26     1333.76     1454.35    122.64 o 
 -14   4  26      833.37      897.02    194.17 o 
 -12   4  26       72.58       82.38     54.90 o 
 -10   4  26      180.16      178.80     62.49 o 
  -8   4  26      109.55       50.38     79.46 o 
  -6   4  26       97.01       71.60     60.75 o 
  -4   4  26      234.98      276.98     74.90 o 
  -2   4  26        0.12      -13.62     51.90 o 
   0   4  26      534.77      644.16     93.03 o 
   2   4  26      270.50      310.71     78.28 o 
 -47   1  27      231.75      222.94    122.39 o 
 -45   1  27      724.17      812.49    174.29 o 
 -43   1  27      471.88      492.60    144.83 o 
 -41   1  27      337.75      342.59    127.65 o 
 -39   1  27      116.61      108.36     99.32 o 
 -37   1  27      357.89      440.36    123.46 o 
 -35   1  27      603.60      534.01     93.92 o 
 -33   1  27     2320.55     2531.75    183.90 o 
 -31   1  27        2.80      167.06     64.48 o 
 -29   1  27     2326.33     2255.38    200.23 o 
 -27   1  27     3287.94     3322.80    191.24 o 
 -25   1  27     3523.83     3738.42    156.80 o 
 -23   1  27     1726.82     1636.87    107.35 o 
 -21   1  27     3280.50     3085.97    126.23 o 
 -19   1  27      181.82      119.01     49.87 o 
 -17   1  27     3867.74     3615.12    167.72 o 
 -15   1  27      330.80      293.54     57.58 o 
 -13   1  27     1230.55     1173.37    120.32 o 
 -11   1  27      509.41      532.24     70.96 o 
  -9   1  27      949.56     1202.65     87.49 o 
  -7   1  27      396.53      445.11     68.51 o 
  -5   1  27      599.27      816.81     71.65 o 
  -3   1  27      127.25      163.43     43.30 o 
  -1   1  27      764.05      630.91     64.17 o 
   1   1  27      482.83      640.85     66.54 o 
   3   1  27     3010.58     3204.26    133.73 o 
   5   1  27     1560.67     1736.73    104.18 o 
   7   1  27     2309.90     2537.82    146.56 o 
   9   1  27       39.95        0.90     50.21 o 
  11   1  27      474.02      508.85     75.58 o 
  13   1  27     2172.40     2426.20    150.78 o 
  15   1  27        0.13       91.63     62.30 o 
  17   1  27     4255.78     4224.25    188.47 o 
 -46   2  27       89.86       31.07     99.83 o 
 -44   2  27     2641.13     2563.81    194.69 o 
 -42   2  27     1208.84     1451.16    145.44 o 
 -40   2  27      543.61      504.96    164.12 o 
 -38   2  27      382.07      387.29     88.41 o 
 -36   2  27      237.80      238.16     59.37 o 
 -34   2  27       30.62      -15.13     50.95 o 
 -32   2  27     2022.83     2095.35    138.36 o 
 -30   2  27        3.39      -66.55     37.60 o 
 -28   2  27     1124.00     1285.18     91.72 o 
 -26   2  27      249.43      293.56     54.91 o 
 -24   2  27     1651.08     1540.74    133.93 o 
 -22   2  27      182.40      106.02     43.37 o 
 -20   2  27      732.94      682.00    142.49 o 
 -18   2  27      132.72      129.42     45.09 o 
 -16   2  27     1071.63     1132.32     84.62 o 
 -14   2  27      214.40      175.53     46.18 o 
 -12   2  27      163.89      116.74     43.84 o 
 -10   2  27     1526.21     1320.35     90.18 o 
  -8   2  27        8.83       62.38     41.01 o 
  -6   2  27      675.35      690.85     72.43 o 
  -4   2  27      371.63      261.67     85.98 o 
  -2   2  27       85.10       82.03     44.51 o 
   0   2  27      472.11      435.80     63.48 o 
   2   2  27      739.16      763.42     86.04 o 
   4   2  27       41.12        9.09     41.87 o 
   6   2  27     1228.24     1310.26     79.23 o 
   8   2  27       32.35       19.18     36.70 o 
  10   2  27      746.61      698.01     99.02 o 
  12   2  27       45.04       58.70     40.77 o 
  14   2  27     1152.77     1165.58     82.71 o 
 -41   3  27       38.01       14.36     47.80 o 
 -39   3  27       77.97      104.91     49.07 o 
 -37   3  27      246.16      304.04     56.57 o 
 -35   3  27        7.21       -5.94     41.73 o 
 -33   3  27      268.78      294.53     59.18 o 
 -31   3  27       17.91        3.20     41.44 o 
 -29   3  27       55.58      109.51     44.99 o 
 -27   3  27       26.70       51.36     39.50 o 
 -25   3  27      325.59      344.46     55.73 o 
 -23   3  27      198.82      165.12     46.52 o 
 -21   3  27      597.93      668.18     79.48 o 
 -19   3  27      275.79      264.18     48.92 o 
 -17   3  27       56.51        5.23     37.45 o 
 -15   3  27      358.02      285.05     56.31 o 
 -13   3  27      682.78      755.59     69.64 o 
 -11   3  27      610.87      637.16     65.71 o 
  -9   3  27     1526.18     1343.69    123.64 o 
  -7   3  27      186.19      129.20     45.31 o 
  -5   3  27      428.93      577.04     65.96 o 
  -3   3  27      757.59      694.29     71.70 o 
  -1   3  27     1155.97     1104.53     86.79 o 
   1   3  27      106.54      157.42     56.31 o 
   3   3  27        7.28       40.98     46.00 o 
   5   3  27       17.43       33.53     43.38 o 
   7   3  27        0.55       46.54     46.35 o 
   9   3  27      182.32       50.36     49.48 o 
 -30   4  27        1.79        4.17     64.48 o 
 -28   4  27      433.73      335.97    141.51 o 
 -26   4  27     2458.63     2320.99    160.64 o 
 -24   4  27      349.99      440.74     81.87 o 
 -22   4  27      519.52      415.17     78.38 o 
 -20   4  27       25.15       34.54     56.22 o 
 -18   4  27       51.13       77.10     60.25 o 
 -16   4  27      709.36      728.60     95.29 o 
 -14   4  27      582.64      655.04     90.63 o 
 -12   4  27      966.96      943.20    105.46 o 
 -10   4  27      713.78      796.98     96.67 o 
  -8   4  27       29.86       16.76     54.15 o 
  -6   4  27      387.40      429.19     82.47 o 
  -4   4  27       69.30      113.48     64.24 o 
  -2   4  27      238.95      312.30     80.96 o 
 -48   0  28     3151.91     3875.07    369.35 o 
 -46   0  28      609.59      696.57    173.17 o 
 -44   0  28      275.12      146.72    128.19 o 
 -42   0  28      215.10      203.91    125.34 o 
 -40   0  28      205.58      109.75    110.28 o 
 -38   0  28        8.75      -21.24     90.21 o 
 -36   0  28      194.32       32.47     95.80 o 
 -34   0  28     2745.61     2616.18    276.39 o 
 -32   0  28      208.06      141.77     98.46 o 
 -30   0  28        2.92       67.43     91.70 o 
 -28   0  28     1135.40     1298.35    193.13 o 
 -26   0  28       43.55      -15.65     78.63 o 
 -24   0  28     1538.18     1211.39    175.38 o 
 -22   0  28        2.32      -38.42     70.38 o 
 -20   0  28       16.29      -22.54     77.42 o 
 -18   0  28     1892.98     2029.71    225.70 o 
 -16   0  28        9.63       55.23     84.27 o 
 -14   0  28     1949.14     1945.53    148.17 o 
 -12   0  28       84.18       25.86     54.88 o 
 -10   0  28     2276.80     2102.42    157.84 o 
  -8   0  28      121.47      163.02     55.89 o 
  -6   0  28     8176.41     8362.71    267.62 o 
  -4   0  28      429.25      411.66     70.67 o 
  -2   0  28    12414.88    12417.29    363.52 o 
   0   0  28       11.27       70.22     77.51 o 
   2   0  28     4676.64     4850.17    222.69 o 
   4   0  28    11801.70    12264.35    374.08 o 
   6   0  28      272.23      172.86     67.83 o 
   8   0  28     2079.52     2068.46    240.69 o 
  10   0  28     3431.28     3761.56    270.78 o 
  12   0  28        0.04      -34.28     71.53 o 
  14   0  28      250.34      307.12    100.25 o 
  16   0  28      127.58       66.29     90.70 o 
 -47   1  28       33.82      -45.58    102.50 o 
 -45   1  28       60.86      105.32    106.24 o 
 -43   1  28     1503.64     1532.00    223.40 o 
 -41   1  28      201.42      121.23    111.00 o 
 -39   1  28        1.27      -37.24     79.29 o 
 -37   1  28      180.48       97.69    101.91 o 
 -35   1  28      256.37      308.61    181.93 o 
 -33   1  28       52.25      175.89     71.07 o 
 -31   1  28     2135.14     2061.91    165.18 o 
 -29   1  28     4328.08     4590.49    220.52 o 
 -27   1  28      159.65      155.06     67.81 o 
 -25   1  28      123.15      152.94     66.61 o 
 -23   1  28       26.27       -1.15     54.65 o 
 -21   1  28      445.96      361.20    100.49 o 
 -19   1  28      128.49       51.30     46.69 o 
 -17   1  28      710.42      796.58     85.56 o 
 -15   1  28     7593.98     7054.95    234.26 o 
 -13   1  28       12.48      -73.68     41.01 o 
 -11   1  28      157.89       84.95     49.17 o 
  -9   1  28      725.24      761.09     86.00 o 
  -7   1  28     1188.81     1431.62     97.66 o 
  -5   1  28      226.39      241.59     56.31 o 
  -3   1  28      144.75      149.88     45.05 o 
  -1   1  28      260.99      224.20     49.57 o 
   1   1  28      648.61      686.87     67.46 o 
   3   1  28      248.11      213.54     61.51 o 
   5   1  28        0.29       -9.11     49.99 o 
   7   1  28      467.72      464.48     74.39 o 
   9   1  28      460.09      381.35    142.45 o 
  11   1  28       25.64       95.40     59.13 o 
  13   1  28      446.89      474.93     81.53 o 
  15   1  28      123.00      116.26     66.85 o 
 -44   2  28     1345.19     1521.73    154.31 o 
 -42   2  28      290.86      328.69     89.31 o 
 -40   2  28       31.87       -0.28     65.24 o 
 -38   2  28       46.82        1.13     64.59 o 
 -36   2  28      289.14      441.56     87.78 o 
 -34   2  28      180.93      149.75     52.34 o 
 -32   2  28      183.66      183.78     54.66 o 
 -30   2  28       61.57       93.94     44.52 o 
 -28   2  28      756.95      668.63    116.25 o 
 -26   2  28        4.77      -11.81     38.01 o 
 -24   2  28       40.40       23.02     37.61 o 
 -22   2  28       30.93       56.05     39.50 o 
 -20   2  28      485.35      516.06     88.24 o 
 -18   2  28      235.36      276.60     53.20 o 
 -16   2  28       85.42      121.66     44.53 o 
 -14   2  28     1715.97     1791.08    107.73 o 
 -12   2  28     1311.42     1204.21    116.70 o 
 -10   2  28      126.03      135.28     46.85 o 
  -8   2  28     7862.82     7229.27    210.43 o 
  -6   2  28      104.66       70.81     66.28 o 
  -4   2  28        1.90      -54.13     38.41 o 
  -2   2  28      478.73      558.47     74.94 o 
   0   2  28        0.59       -8.38     38.72 o 
   2   2  28      137.32      165.56     54.85 o 
   4   2  28      234.51      199.85     57.11 o 
   6   2  28       38.59       68.00     53.36 o 
   8   2  28      111.97      116.53     42.46 o 
  10   2  28      279.13      243.66     49.41 o 
  12   2  28      452.92      356.78     55.69 o 
 -39   3  28       17.26       -4.77     45.59 o 
 -37   3  28        8.86      -11.93     48.67 o 
 -35   3  28       12.56      -21.77     44.53 o 
 -33   3  28      633.75      667.25     75.34 o 
 -31   3  28      674.50      625.03     71.15 o 
 -29   3  28      170.37      110.40     46.24 o 
 -27   3  28      528.19      540.61     65.62 o 
 -25   3  28     1012.82     1078.44     92.65 o 
 -23   3  28      210.40      108.92     44.09 o 
 -21   3  28        4.63       43.25     40.07 o 
 -19   3  28      229.55      312.07    127.50 o 
 -17   3  28      258.92      327.37     55.28 o 
 -15   3  28        6.36       15.71     38.73 o 
 -13   3  28     2152.39     2313.29    115.22 o 
 -11   3  28       46.89       64.92     41.27 o 
  -9   3  28     1278.30     1348.44     93.04 o 
  -7   3  28      939.71     1078.16     87.21 o 
  -5   3  28       15.46       88.14     44.38 o 
  -3   3  28      183.50      271.03     55.08 o 
  -1   3  28      704.38      961.71    118.51 o 
   1   3  28      728.99      838.75     94.34 o 
   3   3  28     1144.40     1207.93    111.05 o 
   5   3  28     3974.93     3998.49    152.28 o 
   7   3  28       42.86      -46.07     46.12 o 
 -28   4  28      137.67      104.38     69.17 o 
 -26   4  28      592.88      539.59     93.04 o 
 -24   4  28       57.87      -28.61     57.66 o 
 -22   4  28        8.37      -57.92     51.83 o 
 -20   4  28      462.93      481.62     83.83 o 
 -18   4  28     1778.60     2247.10    207.60 o 
 -16   4  28      169.18      257.59     67.86 o 
 -14   4  28       48.76       29.26     57.43 o 
 -12   4  28       95.36      155.73     64.40 o 
 -10   4  28       13.54      -20.97     56.63 o 
  -8   4  28      170.68      130.04     66.13 o 
  -6   4  28       31.45      -10.64     57.41 o 
  -4   4  28       12.12      -36.49     59.84 o 
 -47   1  29      390.59      638.39    160.71 o 
 -45   1  29      353.28      441.40    139.64 o 
 -43   1  29      117.44      180.96    113.08 o 
 -41   1  29       55.32      -12.18    102.43 o 
 -39   1  29      671.82      764.03    157.00 o 
 -37   1  29      145.63      116.55    118.08 o 
 -35   1  29        0.47      -85.58     81.04 o 
 -33   1  29      222.31      222.51     77.52 o 
 -31   1  29     1389.99     1327.06    135.66 o 
 -29   1  29     2116.91     2286.79    250.52 o 
 -27   1  29     3108.12     3300.69    183.63 o 
 -25   1  29     1099.33     1096.71    157.27 o 
 -23   1  29     3152.24     3453.04    187.46 o 
 -21   1  29     1498.43     1293.26    129.21 o 
 -19   1  29     2910.72     2944.44    144.83 o 
 -17   1  29     3067.38     3291.47    149.76 o 
 -15   1  29      630.81      894.79    144.97 o 
 -13   1  29     1560.68     1693.89    152.44 o 
 -11   1  29        0.94        1.29     48.00 o 
  -9   1  29     2102.38     1760.49    126.47 o 
  -7   1  29     1178.09     1167.09     90.69 o 
  -5   1  29     1602.12     1478.96    123.78 o 
  -3   1  29      235.96      116.64     51.34 o 
  -1   1  29      591.96      547.57     64.77 o 
   1   1  29      982.84     1022.57     81.92 o 
   3   1  29        0.37       -1.49     50.24 o 
   5   1  29      543.58      651.75     83.16 o 
   7   1  29       70.26      -13.79     49.49 o 
   9   1  29        0.88      -44.27     50.87 o 
  11   1  29     1093.33      975.54    110.53 o 
  13   1  29      884.81      902.17    150.55 o 
 -44   2  29       78.81       48.39     76.44 o 
 -42   2  29      202.87      208.88     82.68 o 
 -40   2  29      127.65       36.24     70.35 o 
 -38   2  29     1640.14     1510.73    157.34 o 
 -36   2  29      199.79      193.80     76.41 o 
 -34   2  29       75.89       -5.56     62.90 o 
 -32   2  29      261.19      306.56     59.48 o 
 -30   2  29       14.21      -56.52     38.71 o 
 -28   2  29      846.25      796.28     78.22 o 
 -26   2  29     1002.57     1033.59    133.61 o 
 -24   2  29      640.70      617.34     69.77 o 
 -22   2  29     3120.83     3154.16    161.45 o 
 -20   2  29       56.81       53.45     41.48 o 
 -18   2  29        0.71      -58.58     35.09 o 
 -16   2  29     1005.81     1083.62     86.14 o 
 -14   2  29      124.58       74.40     43.97 o 
 -12   2  29     1888.47     1862.05    111.41 o 
 -10   2  29      502.35      511.73     83.72 o 
  -8   2  29      432.25      383.75     90.79 o 
  -6   2  29        1.53       21.52     42.00 o 
  -4   2  29      110.45       78.29     47.81 o 
  -2   2  29      288.58      273.38     58.42 o 
   0   2  29      707.52      883.78     96.38 o 
   2   2  29     1474.19     1512.49    112.37 o 
   4   2  29     1118.19     1175.27    163.45 o 
   6   2  29      617.54      553.31     62.49 o 
   8   2  29       44.54       -2.49     42.44 o 
  10   2  29        2.85       26.54     45.78 o 
 -37   3  29        2.48      -74.74     45.91 o 
 -35   3  29      365.35      382.08     64.50 o 
 -33   3  29      109.46       18.28     48.38 o 
 -31   3  29      749.70      859.75     81.80 o 
 -29   3  29      123.30      127.85     47.94 o 
 -27   3  29        9.46       14.56     43.30 o 
 -25   3  29       97.01       97.08     45.40 o 
 -23   3  29      880.05      930.74     79.65 o 
 -21   3  29      318.18      400.02     60.33 o 
 -19   3  29      158.38       80.31     44.75 o 
 -17   3  29        0.12      -64.87     37.76 o 
 -15   3  29      233.63      265.70     53.26 o 
 -13   3  29        0.08       34.56     42.35 o 
 -11   3  29       97.16       47.52     52.23 o 
  -9   3  29      526.57      514.39     66.67 o 
  -7   3  29     1020.66     1147.97     90.55 o 
  -5   3  29      439.49      382.56     59.71 o 
  -3   3  29      214.56      239.76     54.69 o 
  -1   3  29      217.95      133.06     53.10 o 
   1   3  29        1.20       14.79     46.88 o 
   3   3  29      802.04     1108.75     98.35 o 
 -24   4  29     1015.92     1173.48    119.55 o 
 -22   4  29       92.30       29.09     65.69 o 
 -20   4  29      105.08      119.33     66.91 o 
 -18   4  29      683.34      936.00    108.31 o 
 -16   4  29      862.27      660.81    114.02 o 
 -14   4  29      158.36      144.08     69.26 o 
 -12   4  29     1013.96     1102.24    117.88 o 
 -10   4  29       76.32       44.01     62.81 o 
 -46   0  30       22.14      119.37    134.12 o 
 -44   0  30      110.46     -126.13    110.83 o 
 -42   0  30      108.83      -79.96    103.76 o 
 -40   0  30      124.93      221.34    117.85 o 
 -38   0  30      102.36      172.16    122.20 o 
 -36   0  30     9059.29     9588.40    529.64 o 
 -34   0  30     5674.55     5447.79    372.15 o 
 -32   0  30      389.37      374.93    129.56 o 
 -30   0  30      252.10       65.01    105.05 o 
 -28   0  30     1576.44     1581.95    216.16 o 
 -26   0  30     1789.56     1622.50    217.92 o 
 -24   0  30     5031.70     5072.11    343.28 o 
 -22   0  30     3372.00     3288.65    304.28 o 
 -20   0  30    10931.49    10906.69    558.05 o 
 -18   0  30     3108.41     3025.91    289.78 o 
 -16   0  30       68.08      -85.52     86.45 o 
 -14   0  30      492.50      152.94    106.40 o 
 -12   0  30      156.73      -35.12     81.52 o 
 -10   0  30      523.56      593.13    251.18 o 
  -8   0  30     2804.50     2782.11    192.96 o 
  -6   0  30      688.28      628.71    109.24 o 
  -4   0  30        0.30      -65.42     59.48 o 
  -2   0  30      430.95      423.73    114.04 o 
   0   0  30      159.65      214.26     70.64 o 
   2   0  30      267.46      332.47     79.40 o 
   4   0  30    13321.86    13867.65    420.04 o 
   6   0  30      419.96      496.09    196.86 o 
   8   0  30     2282.36     2456.23    174.58 o 
  10   0  30      236.91      106.73     87.97 o 
  12   0  30      185.82       24.77     85.51 o 
 -45   1  30       16.81       10.51    108.91 o 
 -43   1  30       29.60        2.58     91.50 o 
 -41   1  30      313.35      424.63    138.72 o 
 -39   1  30      691.84      398.96    132.48 o 
 -37   1  30        6.22        6.31     88.54 o 
 -35   1  30      114.36      235.39    115.79 o 
 -33   1  30       35.96       84.46    100.50 o 
 -31   1  30     2291.60     2287.44    178.60 o 
 -29   1  30     3198.38     2957.59    197.84 o 
 -27   1  30     1930.55     1753.67    183.05 o 
 -25   1  30      236.72      194.65    141.45 o 
 -23   1  30      152.88      217.86    119.73 o 
 -21   1  30      241.14      288.23     91.24 o 
 -19   1  30      606.47      591.87     98.84 o 
 -17   1  30        0.66      -65.56     66.11 o 
 -15   1  30      768.73      880.51     93.28 o 
 -13   1  30      500.75      381.37     96.26 o 
 -11   1  30      131.97      114.81     58.69 o 
  -9   1  30      435.28      504.61     68.78 o 
  -7   1  30      181.26      105.24     50.44 o 
  -5   1  30       11.24       37.91     47.65 o 
  -3   1  30     2658.43     2814.88    146.89 o 
  -1   1  30     1814.45     2082.35    149.05 o 
   1   1  30      238.86      141.69     90.89 o 
   3   1  30      366.28      313.17    102.09 o 
   5   1  30        8.74       28.36     53.04 o 
   7   1  30      436.14      311.09     70.12 o 
   9   1  30        0.07       36.51     57.40 o 
  11   1  30        8.67      -28.40     58.10 o 
 -42   2  30      465.05      309.24    151.55 o 
 -40   2  30     1197.18     1493.38    149.56 o 
 -38   2  30      555.01      775.99    113.67 o 
 -36   2  30       83.88       54.22     63.01 o 
 -34   2  30      102.22      100.93     69.86 o 
 -32   2  30      193.02      358.71     84.98 o 
 -30   2  30      460.26      498.85     77.27 o 
 -28   2  30       54.65       10.57     41.86 o 
 -26   2  30     1931.67     2015.32    180.71 o 
 -24   2  30      881.85      946.27     83.53 o 
 -22   2  30       65.93       45.62     44.05 o 
 -20   2  30      115.09       44.54     44.15 o 
 -18   2  30      611.96      519.79     73.95 o 
 -16   2  30       15.11       13.03     41.66 o 
 -14   2  30      183.01      117.25     46.36 o 
 -12   2  30      239.53      214.81     53.26 o 
 -10   2  30     1494.56     1236.66     96.20 o 
  -8   2  30     4023.30     4090.08    184.25 o 
  -6   2  30      104.46      134.46     51.10 o 
  -4   2  30       84.40       18.15     51.48 o 
  -2   2  30     1825.58     1740.80    118.27 o 
   0   2  30        6.63      -10.41     48.91 o 
   2   2  30     1546.67     1388.17    110.95 o 
   4   2  30       67.68       46.38     50.40 o 
   6   2  30      497.66      546.66     65.70 o 
   8   2  30      659.63      796.95     75.32 o 
 -37   3  30       76.23      103.76     55.37 o 
 -35   3  30      466.60      596.78     86.29 o 
 -33   3  30       69.63       92.40     50.88 o 
 -31   3  30      627.85      553.63     71.30 o 
 -29   3  30      156.96       78.11     47.84 o 
 -27   3  30      110.21       65.58     50.61 o 
 -25   3  30     2739.30     3018.50    136.73 o 
 -23   3  30      250.18      217.89     67.25 o 
 -21   3  30       35.36      109.40     50.68 o 
 -19   3  30      449.94      587.29     69.44 o 
 -17   3  30       21.07      -30.81     39.82 o 
 -15   3  30     1238.92     1219.52    102.55 o 
 -13   3  30     1048.89     1016.94     85.81 o 
 -11   3  30     1653.57     1806.09    111.39 o 
  -9   3  30      463.32      524.83     67.55 o 
  -7   3  30       89.70       97.48     48.55 o 
  -5   3  30       16.92        7.19     46.45 o 
  -3   3  30     1073.48     1015.36    108.43 o 
  -1   3  30       35.59      -30.31     45.61 o 
   1   3  30       55.37       66.30     53.09 o 
 -45   1  31     2173.70     2199.44    274.43 o 
 -43   1  31      329.05      515.37    164.66 o 
 -41   1  31      100.22      334.46    139.67 o 
 -39   1  31      210.83      286.30    135.37 o 
 -37   1  31      162.55      221.39    110.31 o 
 -35   1  31     1152.23     1140.98    189.03 o 
 -33   1  31      287.30      250.44    116.77 o 
 -31   1  31     1888.63     1758.38    158.01 o 
 -29   1  31      217.84      191.67    106.87 o 
 -27   1  31      440.66      249.45     81.63 o 
 -25   1  31      907.57      807.84    111.52 o 
 -23   1  31     1528.31     1527.20    145.00 o 
 -21   1  31      505.64      334.22    187.78 o 
 -19   1  31     1154.26     1371.46    224.58 o 
 -17   1  31      718.83      906.25    118.22 o 
 -15   1  31      622.42      545.82    182.75 o 
 -13   1  31       42.84       57.97     57.23 o 
 -11   1  31       38.25       21.56     50.46 o 
  -9   1  31      113.71       67.58     71.45 o 
  -7   1  31      862.07      935.61     91.25 o 
  -5   1  31     1688.31     1813.63    142.10 o 
  -3   1  31     3358.31     3251.85    186.86 o 
  -1   1  31      389.94      508.03     89.58 o 
   1   1  31      475.91      612.41     97.05 o 
   3   1  31       46.88       55.67     56.42 o 
   5   1  31       83.19       85.07     58.87 o 
   7   1  31      397.70      382.87     79.34 o 
   9   1  31      604.75      560.77     88.57 o 
 -42   2  31       52.95       38.40     74.47 o 
 -40   2  31        1.23      -55.03     64.05 o 
 -38   2  31       88.34      -11.16     65.45 o 
 -36   2  31      103.02       -4.41     67.14 o 
 -34   2  31     2245.24     2004.46    289.43 o 
 -32   2  31      380.87      273.96     81.56 o 
 -30   2  31     1676.35     1611.76    145.96 o 
 -28   2  31      466.23      319.57     80.02 o 
 -26   2  31     1595.39     1421.84    102.91 o 
 -24   2  31      788.83      905.87     95.39 o 
 -22   2  31       73.97       65.96     53.46 o 
 -20   2  31      141.58      164.41     52.14 o 
 -18   2  31      627.72      808.82    113.21 o 
 -16   2  31      299.51      231.43     56.07 o 
 -14   2  31     1134.56      998.63     88.20 o 
 -12   2  31      545.27      440.43     67.15 o 
 -10   2  31      382.56      405.33     74.49 o 
  -8   2  31      176.13      319.10     98.31 o 
  -6   2  31       11.38       23.28     53.69 o 
  -4   2  31     1025.09     1038.50    106.31 o 
  -2   2  31       55.25       27.01     50.53 o 
   0   2  31      733.30      795.06     88.74 o 
   2   2  31       50.08       49.59     55.49 o 
   4   2  31       37.74       72.79     46.98 o 
   6   2  31     1953.52     2067.74    114.17 o 
 -35   3  31      618.74      804.92    130.26 o 
 -33   3  31       87.58       46.09     50.16 o 
 -31   3  31      563.30      795.21    138.17 o 
 -29   3  31      705.06      640.62     73.29 o 
 -27   3  31      113.92       95.74     50.12 o 
 -25   3  31       44.78       71.55     57.33 o 
 -23   3  31     1679.76     1823.22    113.81 o 
 -21   3  31      206.44      169.24     53.21 o 
 -19   3  31       32.65       31.34     45.15 o 
 -17   3  31      107.66      163.36     53.22 o 
 -15   3  31      137.79      112.73     50.78 o 
 -13   3  31        0.37       46.81     47.29 o 
 -11   3  31      357.16      353.74     63.11 o 
  -9   3  31        6.99       25.66     46.96 o 
  -7   3  31        0.12      -31.06     44.98 o 
  -5   3  31      100.19      114.38     52.13 o 
  -3   3  31        1.11      -15.61     48.59 o 
  -1   3  31        3.44       10.46     50.75 o 
 -44   0  32       12.68       52.59    123.21 o 
 -42   0  32      270.93      394.73    143.31 o 
 -40   0  32       85.85      195.37    129.83 o 
 -38   0  32    10071.83    10072.29    564.98 o 
 -36   0  32     3151.63     3568.30    343.15 o 
 -34   0  32       28.02      261.54    132.12 o 
 -32   0  32     1015.90     1069.07    201.09 o 
 -30   0  32      125.81       23.68     94.72 o 
 -28   0  32      603.74      761.74    174.16 o 
 -26   0  32     9897.57    10357.35    558.33 o 
 -24   0  32        7.36      112.34    103.02 o 
 -22   0  32     5727.72     6166.20    398.68 o 
 -20   0  32     1601.36     1633.88    224.97 o 
 -18   0  32        5.65      -11.00     97.77 o 
 -16   0  32      798.33      451.50    142.79 o 
 -14   0  32     5184.93     6034.97    390.06 o 
 -12   0  32      831.78      942.35    186.47 o 
 -10   0  32       63.09      111.56    105.41 o 
  -8   0  32     3553.53     3716.08    339.67 o 
  -6   0  32       36.88       51.71     71.39 o 
  -4   0  32     3211.39     3792.57    216.93 o 
  -2   0  32     1299.11     1462.67    156.31 o 
   0   0  32     1932.55     1881.99    178.93 o 
   2   0  32     3580.71     3505.32    506.31 o 
   4   0  32      134.20       69.85     82.14 o 
   6   0  32      752.33      664.10    126.54 o 
   8   0  32      644.92      891.10    147.29 o 
 -43   1  32      637.33      904.01    192.98 o 
 -41   1  32     2365.60     2763.39    303.06 o 
 -39   1  32       74.08      -21.42     97.87 o 
 -37   1  32     1056.97     1253.42    206.29 o 
 -35   1  32      389.70      382.90    128.92 o 
 -33   1  32       97.53      120.18    116.15 o 
 -31   1  32      126.46       67.61     94.79 o 
 -29   1  32     1513.08     1229.61    198.04 o 
 -27   1  32      697.15      534.75    103.68 o 
 -25   1  32       42.88       41.08     67.06 o 
 -23   1  32       37.33       88.38     73.55 o 
 -21   1  32      147.11      176.82     75.84 o 
 -19   1  32     1170.04     1093.99    129.49 o 
 -17   1  32      238.65      175.17     77.11 o 
 -15   1  32      124.58       59.60     66.32 o 
 -13   1  32       21.08      135.78     72.34 o 
 -11   1  32     1081.48     1049.69    104.80 o 
  -9   1  32      113.05       90.33     70.15 o 
  -7   1  32       68.59       48.77     57.53 o 
  -5   1  32      941.88      820.89    102.37 o 
  -3   1  32     4249.01     4200.87    194.80 o 
  -1   1  32      782.60      814.78    167.00 o 
   1   1  32      624.10      502.02    116.21 o 
   3   1  32        5.65       17.55     64.88 o 
   5   1  32      305.68      324.38     90.26 o 
   7   1  32      359.06      285.80     75.59 o 
 -40   2  32      424.96      547.34    199.19 o 
 -38   2  32      612.65      466.75     98.60 o 
 -36   2  32       56.34       21.43     66.11 o 
 -34   2  32      163.24      233.29     79.84 o 
 -32   2  32       76.67      127.03     71.77 o 
 -30   2  32     1500.79     1718.76    154.09 o 
 -28   2  32      440.49      459.71     92.59 o 
 -26   2  32     4325.56     4840.34    236.62 o 
 -24   2  32     1825.18     1826.70    158.24 o 
 -22   2  32     1059.96     1178.39    161.54 o 
 -20   2  32      162.51      112.60     58.11 o 
 -18   2  32      152.75       92.41     58.30 o 
 -16   2  32     2545.08     2319.04    150.94 o 
 -14   2  32      229.36       90.35     59.47 o 
 -12   2  32        1.73       70.13     64.32 o 
 -10   2  32      341.84      255.75     69.28 o 
  -8   2  32      745.14      729.58    123.21 o 
  -6   2  32      998.29     1018.51    107.08 o 
  -4   2  32      479.29      469.06     75.02 o 
  -2   2  32       60.58       41.95     53.81 o 
   0   2  32        2.13      -11.68     54.61 o 
   2   2  32        0.78      -54.42     52.50 o 
 -33   3  32     1506.50     1441.12    145.57 o 
 -31   3  32      590.75      599.99     75.69 o 
 -29   3  32       16.48      135.85     52.20 o 
 -27   3  32        1.46      -46.98     55.15 o 
 -25   3  32      289.32      343.50     63.39 o 
 -23   3  32       54.55       85.65     51.89 o 
 -21   3  32     1508.81     1435.02    103.69 o 
 -19   3  32      347.38      310.12     62.03 o 
 -17   3  32       53.64       37.43     47.99 o 
 -15   3  32     2803.90     3348.67    189.99 o 
 -13   3  32        4.40      -50.20     52.33 o 
 -11   3  32       19.47       15.64     48.99 o 
  -9   3  32      229.34      267.56     59.09 o 
  -7   3  32       13.80       17.50     49.20 o 
  -5   3  32      609.07      602.61     79.40 o 
 -43   1  33       78.13      113.36    118.01 o 
 -41   1  33      254.07      464.45    151.84 o 
 -39   1  33      752.74      792.25    177.69 o 
 -37   1  33      553.41      370.48    135.94 o 
 -35   1  33      319.64      557.57    149.62 o 
 -33   1  33     1204.40     1392.14    210.49 o 
 -31   1  33      112.30      -64.16     94.45 o 
 -29   1  33      559.84      465.52    139.21 o 
 -27   1  33        7.75      -26.56     86.08 o 
 -25   1  33     2240.44     2291.04    256.40 o 
 -23   1  33       34.47      109.30     98.58 o 
 -21   1  33      173.46      199.76     81.12 o 
 -19   1  33       25.68       41.98     72.95 o 
 -17   1  33     1605.07     1538.72    153.53 o 
 -15   1  33      134.53        1.77     84.58 o 
 -13   1  33      459.61      207.67     81.16 o 
 -11   1  33      351.13      364.67    183.65 o 
  -9   1  33      233.31       94.12     73.74 o 
  -7   1  33     3064.80     3039.41    371.39 o 
  -5   1  33     3510.16     3485.67    190.90 o 
  -3   1  33      835.25      832.38    104.76 o 
  -1   1  33      965.28     1059.76    119.49 o 
   1   1  33      997.45      974.53    169.40 o 
   3   1  33       68.21      -24.89     66.86 o 
 -38   2  33      146.39       93.53     74.44 o 
 -36   2  33      454.25      223.13     84.00 o 
 -34   2  33       73.93       -2.48     62.36 o 
 -32   2  33        0.30      -74.90     56.95 o 
 -30   2  33      294.79      210.53     80.21 o 
 -28   2  33       95.87       79.32     70.25 o 
 -26   2  33      416.19      358.32     85.24 o 
 -24   2  33      777.09      783.99    112.12 o 
 -22   2  33     1790.81     1737.25    155.52 o 
 -20   2  33      829.73      962.37    115.39 o 
 -18   2  33      694.84      674.28     90.46 o 
 -16   2  33       37.30      -20.93     52.79 o 
 -14   2  33       35.34      -29.70     52.13 o 
 -12   2  33     2351.39     2570.01    163.68 o 
 -10   2  33      940.60     1028.28    108.08 o 
  -8   2  33       90.67       64.80     78.59 o 
  -6   2  33      190.84      154.50     58.82 o 
  -4   2  33       20.68      -77.61     53.22 o 
  -2   2  33      433.55      267.18     66.07 o 
   0   2  33      659.67      694.32    126.93 o 
 -29   3  33      300.62      346.87     64.65 o 
 -27   3  33       11.74        8.18     48.90 o 
 -25   3  33     1591.44     1712.71    167.47 o 
 -23   3  33      898.25     1117.20     94.67 o 
 -21   3  33      729.42      788.95     82.34 o 
 -19   3  33      832.48      906.69     88.79 o 
 -17   3  33     2107.16     2285.98    186.04 o 
 -15   3  33      296.16      268.14     62.09 o 
 -13   3  33     1284.82     1119.96     96.16 o 
 -11   3  33       61.26       58.00     53.87 o 
  -9   3  33       52.95       38.79     52.25 o 
 -42   0  34     2399.95     2730.22    318.95 o 
 -40   0  34      358.44      299.63    153.86 o 
 -38   0  34     1391.94     1347.97    225.37 o 
 -36   0  34     1156.02     1038.89    210.28 o 
 -34   0  34     4776.34     6112.81    421.58 o 
 -32   0  34     3477.65     4465.46    352.97 o 
 -30   0  34      846.29      655.47    166.29 o 
 -28   0  34      664.92      517.44    158.70 o 
 -26   0  34     4666.81     4901.79    361.94 o 
 -24   0  34       13.98       -1.03    108.97 o 
 -22   0  34      372.21      253.57    130.94 o 
 -20   0  34        6.74      124.22    117.20 o 
 -18   0  34      300.00      154.61    123.17 o 
 -16   0  34     3884.71     4032.64    323.50 o 
 -14   0  34      221.96      302.92    134.38 o 
 -12   0  34       78.71      156.11    117.21 o 
 -10   0  34     3307.43     3501.49    337.64 o 
  -8   0  34      457.69      549.32    155.97 o 
  -6   0  34     3646.16     3988.69    365.88 o 
  -4   0  34        0.41      -17.87    110.12 o 
  -2   0  34     2681.40     2837.08    313.29 o 
   0   0  34      131.56       25.20     86.34 o 
   2   0  34      281.69      114.36     96.46 o 
 -41   1  34       67.52      105.24    120.03 o 
 -39   1  34      802.96      779.05    181.10 o 
 -37   1  34       23.03      -39.06     98.52 o 
 -35   1  34       38.49      128.72    112.53 o 
 -33   1  34       58.78        2.78     97.32 o 
 -31   1  34       36.85      -47.55     95.51 o 
 -29   1  34      472.78      408.90    135.78 o 
 -27   1  34       97.26      -82.52     91.17 o 
 -25   1  34        7.43       -4.58     89.54 o 
 -23   1  34       89.89      142.87    114.53 o 
 -21   1  34       32.33       44.33     97.91 o 
 -19   1  34      812.26      827.39    171.54 o 
 -17   1  34     1060.26      660.91    156.73 o 
 -15   1  34        7.10       71.15     96.22 o 
 -13   1  34     1396.70     1255.15    141.03 o 
 -11   1  34        3.87      -14.42     67.90 o 
  -9   1  34      153.76      282.81     89.23 o 
  -7   1  34       47.53      -17.34     70.30 o 
  -5   1  34      779.14      891.14    131.42 o 
  -3   1  34       45.28       -9.06     76.54 o 
  -1   1  34      459.89      488.76     96.10 o 
   1   1  34      325.26      404.49     89.04 o 
 -36   2  34        5.62      -79.11     60.50 o 
 -34   2  34       24.89      -42.74     65.28 o 
 -32   2  34     1639.34     1504.28    166.05 o 
 -30   2  34       24.60       87.69     95.97 o 
 -28   2  34     1592.11     1372.88    144.29 o 
 -26   2  34       35.91      -42.26     62.23 o 
 -24   2  34       99.79       71.61     68.70 o 
 -22   2  34       19.97      112.18     93.63 o 
 -20   2  34      338.52      301.77     83.44 o 
 -18   2  34      125.00      153.76     75.30 o 
 -16   2  34     1564.66     1696.55    199.49 o 
 -14   2  34       68.35       49.53     61.30 o 
 -12   2  34     1231.52     1161.07    116.42 o 
 -10   2  34      832.19      736.94    105.65 o 
  -8   2  34        0.16        1.39     51.58 o 
  -6   2  34       72.34       93.57     55.98 o 
  -4   2  34     1277.72     1450.60    118.01 o 
 -23   3  34     4114.89     4800.08    176.10 o 
 -21   3  34     2134.81     2552.41    176.87 o 
 -19   3  34      624.66      691.91    109.89 o 
 -17   3  34      289.84      311.77     67.22 o 
 -39   1  35        1.08      -11.57    110.37 o 
 -37   1  35       12.50      -30.18    107.53 o 
 -35   1  35       18.04      -37.02    101.06 o 
 -33   1  35     1581.74     1290.84    209.24 o 
 -31   1  35       64.24      110.49    110.01 o 
 -29   1  35     1737.94     1927.10    247.26 o 
 -27   1  35        0.67      124.48    112.67 o 
 -25   1  35     2264.90     2233.14    263.55 o 
 -23   1  35      255.56      193.21    116.67 o 
 -21   1  35      480.43      558.59    150.70 o 
 -19   1  35      246.97      115.34    109.00 o 
 -17   1  35     1597.55     1424.95    210.28 o 
 -15   1  35     1061.97     1015.72    184.75 o 
 -13   1  35     1044.85     1034.98    184.35 o 
 -11   1  35      564.60      622.49    155.24 o 
  -9   1  35      559.45      557.64    110.04 o 
  -7   1  35      246.35      466.63    106.86 o 
  -5   1  35        0.35      -42.67     76.56 o 
  -3   1  35       17.71      -46.88     80.76 o 
 -34   2  35      295.33      140.69    101.06 o 
 -32   2  35      157.38      124.50     78.55 o 
 -30   2  35      740.23      706.60    113.38 o 
 -28   2  35      259.85      221.00     84.19 o 
 -26   2  35       40.13      141.29    158.20 o 
 -24   2  35       27.98       68.82     71.81 o 
 -22   2  35      641.61      665.16    110.75 o 
 -20   2  35      145.57      165.91     79.34 o 
 -18   2  35       25.23      104.21     73.15 o 
 -16   2  35      288.25      146.41     78.81 o 
 -14   2  35      766.86      663.49    110.76 o 
 -12   2  35     2052.98     2380.06    162.45 o 
 -10   2  35      393.56      380.23     97.85 o 
  -8   2  35      460.43      394.62     75.92 o 
 -38   0  36     1132.48     1123.45    229.79 o 
 -36   0  36      285.77      -14.26    133.08 o 
 -34   0  36     2283.06     2163.37    279.91 o 
 -32   0  36     3265.54     4112.73    390.78 o 
 -30   0  36      185.53      312.08    147.14 o 
 -28   0  36     2290.06     2076.62    277.16 o 
 -26   0  36      283.83      116.42    134.31 o 
 -24   0  36       29.08      -60.56    116.19 o 
 -22   0  36       43.27       26.69    117.55 o 
 -20   0  36      129.44      251.32    140.81 o 
 -18   0  36     5085.04     5532.07    398.12 o 
 -16   0  36     5047.05     5746.46    411.08 o 
 -14   0  36        0.29     -104.49    110.66 o 
 -12   0  36       26.18      116.73    127.28 o 
 -10   0  36      676.60      804.08    182.09 o 
  -8   0  36      982.75     1135.17    212.08 o 
  -6   0  36      536.84      582.62    169.25 o 
  -4   0  36     1724.23     1478.81    244.84 o 
 -37   1  36      258.63      332.59    138.70 o 
 -35   1  36       21.59       64.64    121.21 o 
 -33   1  36      211.68      185.14    130.89 o 
 -31   1  36        2.48      -78.05    100.60 o 
 -29   1  36      407.32      616.03    158.63 o 
 -27   1  36      178.36      152.61    113.38 o 
 -25   1  36       36.83      -70.86     88.91 o 
 -23   1  36       15.16      119.89    108.26 o 
 -21   1  36      271.94      169.46    114.52 o 
 -19   1  36      722.58      884.55    174.83 o 
 -17   1  36      263.88        5.58    104.04 o 
 -15   1  36      170.48      139.30    111.30 o 
 -13   1  36      222.67      -90.82     96.00 o 
 -11   1  36      285.81      359.24    129.83 o 
  -9   1  36       58.20       58.27    108.76 o 
  -7   1  36      112.51      -11.26     78.05 o 
  -5   1  36      122.87       61.45     84.73 o 
 -30   2  36     1683.45     1815.93    168.25 o 
 -28   2  36     1018.78     1087.35    378.35 o 
 -26   2  36      179.71       35.92    144.40 o 
 -24   2  36      261.25      301.21     88.50 o 
 -22   2  36      113.63       68.69     72.44 o 
 -20   2  36      121.44      129.13     73.43 o 
 -18   2  36      127.83      110.82     75.05 o 
 -16   2  36       51.94      -35.25     69.90 o 
 -14   2  36      107.77      159.20     84.24 o 
 -12   2  36      686.86      567.30    267.75 o 
 -33   1  37      259.48      217.41    124.69 o 
 -31   1  37      517.23      293.14    137.61 o 
 -29   1  37        0.39      -66.43    104.12 o 
 -27   1  37      168.79       13.19    110.85 o 
 -25   1  37        0.93        7.02    107.33 o 
 -23   1  37     1679.33     1592.36    235.34 o 
 -21   1  37      164.22      204.11    125.28 o 
 -19   1  37      727.97      967.21    186.28 o 
 -17   1  37      532.06      446.47    150.51 o 
 -15   1  37     2530.46     2514.89    288.55 o 
 -13   1  37      554.60      242.59    126.87 o 
 -11   1  37      824.21     1004.15    191.88 o 
  -9   1  37     1772.76     2145.01    270.56 o 
 -32   0  38      420.70      301.83    158.21 o 
 -30   0  38        8.75       75.26    134.84 o 
 -28   0  38        4.27      -95.03    113.82 o 
 -26   0  38       62.87      142.69    132.49 o 
 -24   0  38      873.19      752.60    182.54 o 
 -22   0  38     1374.36      852.03    195.69 o 
 -20   0  38     1704.67     1520.79    246.20 o 
 -18   0  38        0.15       52.68    136.11 o 
 -16   0  38     4005.17     5145.73    397.28 o 
 -14   0  38      919.69      744.85    190.31 o 
 -12   0  38       13.99      101.68    126.92 o 
 -29   1  38        9.47     -101.55     94.58 o 
 -27   1  38      172.36       -0.89     94.39 o 
 -25   1  38      681.68      657.57    170.72 o 
 -23   1  38      254.57      256.00    129.48 o 
 -21   1  38      878.80     1008.55    190.51 o 
 -19   1  38      514.71      438.01    140.06 o 
 -17   1  38      304.54      389.47    141.98 o 
 -15   1  38      129.91      173.66    125.37 o 
                                                 
